# Supplementary material for: (2,2′-Bipyridyl-κ2 N,N′)tetra­kis(4-methyl­benzoato-κO)manganese(II)
Source: Acta Crystallogr Sect E Struct Rep Online. 2008 Apr 16;64(Pt 5):m677. doi: 10.1107/S160053680800994X (PMC2961244; doi:10.1107/S160053680800994X)
Supplement: Supplementary file 1 [file e-64-0m677-sup1.cif]

##############################################################################
###                                                                        ###
###        Electronic paper (Acta Crystallographica Section E)             ###
###                                                                        ###
##############################################################################
#                                                                            #
# This CIF contains the data in a paper accepted for publication in Acta     #
# Crystallographica Section E. It conforms to the requirements of Notes      #
# for Authors for Section E, and has been peer reviewed under the auspices   #
# of the IUCr Commission on Journals.                                        #
#                                                                            #
# Full details of the Crystallographic Information File format               #
# are given in the paper "The Crystallographic Information File (CIF):       #
# a New Standard Archive File for Crystallography" by S. R. Hall, F. H.      #
# Allen and I. D. Brown [Acta Cryst. (1991), A47, 655-685].                  #
#                                                                            #
# The current version of the core CIF dictionary is obtainable from          #
# ftp://ftp.iucr.org/pub/cif_core.dic. The current version number is 2.4.    #
#                                                                            #
# Software is freely available for graphical display of the structure(s) in  #
# this CIF.  For information consult the CIF home page http://www.iucr.org/  #
# cif/home.html                                                              #
#                                                                            #
# This file may be used for bona fide research purposes within the           #
# scientific community so long as proper attribution is given to the journal # 
# article from which it was obtained.                                        #
#                                                                            #
##############################################################################
                                             
data_I
_audit_creation_method     SHELXL-97
_chemical_name_systematic
;
(2,2'-Bipyridyl-\k^2^N,N')tetrakis(4-methylbenzoato-\kO)manganese(II)
;
_chemical_name_common     ?
_chemical_formula_moiety     'C42 H38 Mn N2 O8'
_chemical_formula_sum     'C42 H38 Mn N2 O8'
_chemical_formula_iupac     '[Mn (C8 H7 O2)4 (C10 H8 N2)]'
_chemical_formula_weight     753.68
_chemical_melting_point     ?
_symmetry_cell_setting     'orthorhombic'
_symmetry_space_group_name_H-M     'P c c n'
_symmetry_space_group_name_Hall     '-P 2ab 2ac'
loop_
    _symmetry_equiv_pos_as_xyz
    'x, y, z'
    '-x+1/2, -y+1/2, z'
    '-x, y+1/2, -z+1/2'
    'x+1/2, -y, -z+1/2'
    '-x, -y, -z'
    'x-1/2, y-1/2, -z'
    'x, -y-1/2, z-1/2'
    '-x-1/2, y, z-1/2'
_cell_length_a     13.6159(2)
_cell_length_b     14.2585(2)
_cell_length_c     19.5732(3)
_cell_angle_alpha     90.00
_cell_angle_beta     90.00
_cell_angle_gamma     90.00
_cell_volume     3799.99(10)
_cell_formula_units_Z     4
_cell_measurement_reflns_used     3500
_cell_measurement_theta_min     1.35
_cell_measurement_theta_max     28.00
_cell_measurement_temperature     273(2)
_exptl_crystal_description     block
_exptl_crystal_colour     colourless
_exptl_crystal_size_max     0.20
_exptl_crystal_size_mid     0.16
_exptl_crystal_size_min     0.11
_exptl_crystal_density_diffrn     1.317
_exptl_crystal_density_meas     ?
_exptl_crystal_density_method     'not measured'
_exptl_crystal_F_000     1572
_exptl_absorpt_coefficient_mu     0.403
_exptl_absorpt_correction_type     multi-scan
_exptl_absorpt_process_details     '(SADABS; Sheldrick, 1996)'
_exptl_absorpt_correction_T_min     0.93
_exptl_absorpt_correction_T_max     0.96
_exptl_special_details     ?
_diffrn_ambient_temperature     273(2)
_diffrn_radiation_type     MoK\a
_diffrn_radiation_wavelength     0.71073
_diffrn_radiation_source     'fine-focus sealed tube'
_diffrn_radiation_monochromator     graphite
_diffrn_measurement_device_type     'Bruker APEXII area-detector'
_diffrn_measurement_method     '\f and \w'
_diffrn_detector_area_resol_mean     ?
_diffrn_reflns_number     30915
_diffrn_reflns_av_R_equivalents     0.0705
_diffrn_reflns_av_sigmaI/netI     0.0554
_diffrn_reflns_theta_min     2.07
_diffrn_reflns_theta_max     27.50
_diffrn_reflns_theta_full     27.50
_diffrn_measured_fraction_theta_max     1.000
_diffrn_measured_fraction_theta_full     1.000
_diffrn_reflns_limit_h_min     -17
_diffrn_reflns_limit_h_max     17
_diffrn_reflns_limit_k_min     -18
_diffrn_reflns_limit_k_max     18
_diffrn_reflns_limit_l_min     -25
_diffrn_reflns_limit_l_max     25
_diffrn_standards_number     0
_diffrn_standards_interval_count     0
_diffrn_standards_interval_time     0
_diffrn_standards_decay_%     ?
_refine_special_details
;
 Refinement of F^2^ against ALL reflections.  The weighted R-factor wR and
 goodness of fit S are based on F^2^, conventional R-factors R are based
 on F, with F set to zero for negative F^2^. The threshold expression of
 F^2^ > 2sigma(F^2^) is used only for calculating R-factors(gt) etc. and is
 not relevant to the choice of reflections for refinement.  R-factors based
 on F^2^ are statistically about twice as large as those based on F, and R-
 factors based on ALL data will be even larger.
;
_reflns_number_total     4378
_reflns_number_gt     2297
_reflns_threshold_expression     I>2\s(I)
_refine_ls_structure_factor_coef     Fsqd
_refine_ls_matrix_type     full
_refine_ls_R_factor_all     0.1087
_refine_ls_R_factor_gt     0.0470
_refine_ls_wR_factor_gt     0.1070
_refine_ls_wR_factor_ref     0.1313
_refine_ls_goodness_of_fit_ref     1.009
_refine_ls_restrained_S_all     1.009
_refine_ls_number_reflns     4378
_refine_ls_number_parameters     243
_refine_ls_number_restraints     0
_refine_ls_hydrogen_treatment     constr
_refine_ls_weighting_scheme     calc
_refine_ls_weighting_details
         'calc w=1/[\s^2^(Fo^2^)+(0.0559P)^2^+0.3551P] where P=(Fo^2^+2Fc^2^)/3'
_atom_sites_solution_hydrogens     geom
_atom_sites_solution_primary     direct
_atom_sites_solution_secondary     difmap
_refine_ls_shift/su_max     0.002
_refine_ls_shift/su_mean     0.000
_refine_diff_density_max     0.218
_refine_diff_density_min     -0.240
_refine_ls_extinction_method     none
_refine_ls_extinction_coef     ?
loop_
    _atom_type_symbol
    _atom_type_description
    _atom_type_scat_dispersion_real
    _atom_type_scat_dispersion_imag
    _atom_type_scat_source
    'C' 'C' 0.0033 0.0016
                         'International Tables Vol C Tables 4.2.6.8 and 6.1.1.4'
    'H' 'H' 0.0000 0.0000
                         'International Tables Vol C Tables 4.2.6.8 and 6.1.1.4'
    'N' 'N' 0.0061 0.0033
                         'International Tables Vol C Tables 4.2.6.8 and 6.1.1.4'
    'O' 'O' 0.0106 0.0060
                         'International Tables Vol C Tables 4.2.6.8 and 6.1.1.4'
    'Mn' 'Mn' 0.3368 0.7283
                         'International Tables Vol C Tables 4.2.6.8 and 6.1.1.4'
_computing_data_collection     'APEX2 (Bruker, 2004)'
_computing_cell_refinement     'SAINT (Bruker, 2004)'
_computing_data_reduction     'SAINT (Bruker, 2004)'
_computing_structure_solution     'SHELXS97 (Sheldrick, 2008)'
_computing_structure_refinement     'SHELXL97 (Sheldrick, 2008)'
_computing_molecular_graphics     'XP in SHELXTL (Sheldrick, 2008)'
_computing_publication_material     'SHELXTL (Sheldrick, 2008)'
loop_
    _atom_site_type_symbol
    _atom_site_label
    _atom_site_fract_x
    _atom_site_fract_y
    _atom_site_fract_z
    _atom_site_U_iso_or_equiv
    _atom_site_adp_type
    _atom_site_calc_flag
    _atom_site_refinement_flags
    _atom_site_occupancy
    _atom_site_disorder_assembly
    _atom_site_disorder_group
    C C1 0.8584(2) 0.14977(18) 0.04194(12) 0.0562(7) Uani d . 1 . .
    C C2 0.95641(18) 0.13966(17) 0.00816(12) 0.0540(6) Uani d . 1 . .
    C C3 1.0397(2) 0.17677(19) 0.03729(13) 0.0653(7) Uani d . 1 . .
    H H3 1.0347 0.2093 0.0783 0.078 Uiso calc R 1 . .
    C C4 1.1305(2) 0.1667(2) 0.00678(15) 0.0748(8) Uani d . 1 . .
    H H4 1.1858 0.1922 0.0276 0.090 Uiso calc R 1 . .
    C C5 1.1402(2) 0.1191(2) -0.05468(15) 0.0687(8) Uani d . 1 . .
    C C6 1.0571(2) 0.0818(2) -0.08347(14) 0.0721(8) Uani d . 1 . .
    H H6 1.0621 0.0485 -0.1242 0.087 Uiso calc R 1 . .
    C C7 0.9662(2) 0.09274(19) -0.05331(13) 0.0662(7) Uani d . 1 . .
    H H7 0.9108 0.0682 -0.0746 0.079 Uiso calc R 1 . .
    C C8 1.2399(2) 0.1071(3) -0.08752(16) 0.0941(11) Uani d . 1 . .
    H H8A 1.2416 0.0489 -0.1122 0.141 Uiso calc R 1 . .
    H H8B 1.2896 0.1066 -0.0528 0.141 Uiso calc R 1 . .
    H H8C 1.2517 0.1581 -0.1185 0.141 Uiso calc R 1 . .
    C C9 0.9071(2) 0.39242(17) 0.11458(13) 0.0563(7) Uani d . 1 . .
    C C10 1.01048(19) 0.40889(18) 0.13322(12) 0.0532(6) Uani d . 1 . .
    C C11 1.0399(2) 0.3921(2) 0.19970(13) 0.0752(8) Uani d . 1 . .
    H H11 0.9946 0.3709 0.2317 0.090 Uiso calc R 1 . .
    C C12 1.1359(2) 0.4068(3) 0.21850(15) 0.0940(11) Uani d . 1 . .
    H H12 1.1546 0.3943 0.2633 0.113 Uiso calc R 1 . .
    C C13 1.2057(2) 0.4397(3) 0.17272(15) 0.0834(9) Uani d . 1 . .
    C C14 1.1752(2) 0.4553(2) 0.10613(14) 0.0757(8) Uani d . 1 . .
    H H14 1.2203 0.4767 0.0740 0.091 Uiso calc R 1 . .
    C C15 1.07983(19) 0.4399(2) 0.08677(13) 0.0645(7) Uani d . 1 . .
    H H15 1.0614 0.4504 0.0417 0.077 Uiso calc R 1 . .
    C C16 1.3096(2) 0.4584(4) 0.19472(18) 0.1358(17) Uani d . 1 . .
    H H16A 1.3107 0.4735 0.2425 0.204 Uiso calc R 1 . .
    H H16B 1.3356 0.5101 0.1690 0.204 Uiso calc R 1 . .
    H H16C 1.3489 0.4036 0.1867 0.204 Uiso calc R 1 . .
    C C17 0.9252(2) 0.1655(2) 0.25483(13) 0.0669(8) Uani d . 1 . .
    H H17 0.9504 0.1479 0.2126 0.080 Uiso calc R 1 . .
    C C18 0.9816(2) 0.1503(2) 0.31183(14) 0.0731(8) Uani d . 1 . .
    H H18 1.0436 0.1235 0.3081 0.088 Uiso calc R 1 . .
    C C19 0.9451(2) 0.1753(2) 0.37414(14) 0.0765(9) Uani d . 1 . .
    H H19 0.9820 0.1665 0.4136 0.092 Uiso calc R 1 . .
    C C20 0.8529(2) 0.2136(2) 0.37739(13) 0.0683(8) Uani d . 1 . .
    H H20 0.8262 0.2297 0.4195 0.082 Uiso calc R 1 . .
    C C21 0.79986(17) 0.22837(15) 0.31865(11) 0.0482(6) Uani d . 1 . .
    Mn Mn1 0.7500 0.2500 0.16384(2) 0.05147(19) Uani d S 1 . .
    N N1 0.83575(14) 0.20438(14) 0.25699(9) 0.0528(5) Uani d . 1 . .
    O O2 0.78417(13) 0.12153(14) 0.00966(9) 0.0733(6) Uani d . 1 . .
    O O3 0.84470(13) 0.37396(13) 0.15885(8) 0.0639(5) Uani d . 1 . .
    O O4 0.88686(13) 0.39944(15) 0.04991(9) 0.0709(5) Uani d . 1 . .
    H H4A 0.8276 0.3932 0.0442 0.106 Uiso calc R 1 . .
    O O5 0.85649(12) 0.18654(14) 0.10029(8) 0.0678(5) Uani d . 1 . .
loop_
    _atom_site_aniso_label
    _atom_site_aniso_U_11
    _atom_site_aniso_U_22
    _atom_site_aniso_U_33
    _atom_site_aniso_U_12
    _atom_site_aniso_U_13
    _atom_site_aniso_U_23
    C1 0.0513(17) 0.0700(18) 0.0472(14) -0.0002(14) 0.0052(13) 0.0032(12)
    C2 0.0490(16) 0.0645(16) 0.0486(13) -0.0017(13) 0.0049(13) -0.0004(12)
    C3 0.0604(19) 0.0755(19) 0.0600(16) -0.0043(15) 0.0059(14) -0.0106(13)
    C4 0.0501(18) 0.096(2) 0.078(2) -0.0066(16) 0.0084(15) -0.0094(17)
    C5 0.0552(19) 0.085(2) 0.0658(17) 0.0056(16) 0.0149(15) 0.0032(15)
    C6 0.070(2) 0.087(2) 0.0592(16) 0.0016(17) 0.0170(16) -0.0097(14)
    C7 0.0585(19) 0.085(2) 0.0555(15) -0.0070(15) 0.0102(14) -0.0086(14)
    C8 0.064(2) 0.125(3) 0.093(2) 0.0086(19) 0.0257(18) 0.0028(19)
    C9 0.0590(18) 0.0595(16) 0.0503(15) -0.0025(14) -0.0041(14) 0.0003(12)
    C10 0.0432(16) 0.0671(17) 0.0493(14) -0.0028(13) -0.0035(12) 0.0007(12)
    C11 0.061(2) 0.109(2) 0.0553(17) -0.0080(17) -0.0025(15) 0.0113(15)
    C12 0.069(2) 0.158(3) 0.0550(17) -0.010(2) -0.0133(17) 0.0166(19)
    C13 0.0523(19) 0.131(3) 0.0671(19) -0.0014(19) -0.0081(16) 0.0071(17)
    C14 0.0509(18) 0.115(2) 0.0611(17) -0.0078(17) 0.0002(15) 0.0089(15)
    C15 0.0491(17) 0.089(2) 0.0557(15) -0.0053(15) -0.0029(14) 0.0112(13)
    C16 0.053(2) 0.262(5) 0.093(3) -0.020(3) -0.016(2) 0.023(3)
    C17 0.0578(18) 0.087(2) 0.0556(16) 0.0139(16) 0.0053(14) -0.0018(13)
    C18 0.0575(18) 0.093(2) 0.0689(18) 0.0218(16) -0.0041(16) 0.0050(15)
    C19 0.066(2) 0.106(2) 0.0577(17) 0.0165(18) -0.0163(15) 0.0040(15)
    C20 0.068(2) 0.091(2) 0.0464(15) 0.0106(17) -0.0047(14) -0.0017(13)
    C21 0.0472(15) 0.0535(15) 0.0438(12) -0.0031(11) -0.0006(11) -0.0001(10)
    Mn1 0.0442(3) 0.0715(4) 0.0387(3) -0.0011(3) 0.000 0.000
    N1 0.0456(13) 0.0664(13) 0.0463(11) 0.0021(11) 0.0025(10) 0.0006(9)
    O2 0.0498(12) 0.1187(16) 0.0513(10) -0.0112(11) 0.0035(9) -0.0116(10)
    O3 0.0559(12) 0.0845(13) 0.0513(10) -0.0149(10) 0.0057(9) -0.0031(9)
    O4 0.0500(12) 0.1085(15) 0.0542(11) -0.0087(11) -0.0051(9) 0.0123(10)
    O5 0.0533(11) 0.0962(14) 0.0540(11) 0.0019(10) 0.0080(9) -0.0174(9)
_geom_special_details
;
 All esds (except the esd in the dihedral angle between two l.s. planes)
 are estimated using the full covariance matrix.  The cell esds are taken
 into account individually in the estimation of esds in distances, angles
 and torsion angles; correlations between esds in cell parameters are only
 used when they are defined by crystal symmetry.  An approximate (isotropic)
 treatment of cell esds is used for estimating esds involving l.s. planes.
;
loop_
    _geom_bond_atom_site_label_1
    _geom_bond_atom_site_label_2
    _geom_bond_site_symmetry_2
    _geom_bond_distance
    _geom_bond_publ_flag
    C1 O5 . 1.257(3) ?
    C1 O2 . 1.258(3) ?
    C1 C2 . 1.496(3) ?
    C2 C3 . 1.375(3) ?
    C2 C7 . 1.383(3) ?
    C3 C4 . 1.381(3) ?
    C3 H3 . 0.9300 ?
    C4 C5 . 1.388(4) ?
    C4 H4 . 0.9300 ?
    C5 C6 . 1.371(4) ?
    C5 C8 . 1.512(4) ?
    C6 C7 . 1.380(3) ?
    C6 H6 . 0.9300 ?
    C7 H7 . 0.9300 ?
    C8 H8A . 0.9600 ?
    C8 H8B . 0.9600 ?
    C8 H8C . 0.9600 ?
    C9 O3 . 1.242(3) ?
    C9 O4 . 1.300(3) ?
    C9 C10 . 1.472(3) ?
    C10 C11 . 1.382(3) ?
    C10 C15 . 1.383(3) ?
    C11 C12 . 1.374(4) ?
    C11 H11 . 0.9300 ?
    C12 C13 . 1.388(4) ?
    C12 H12 . 0.9300 ?
    C13 C14 . 1.386(4) ?
    C13 C16 . 1.503(4) ?
    C14 C15 . 1.371(3) ?
    C14 H14 . 0.9300 ?
    C15 H15 . 0.9300 ?
    C16 H16A . 0.9600 ?
    C16 H16B . 0.9600 ?
    C16 H16C . 0.9600 ?
    C17 N1 . 1.339(3) ?
    C17 C18 . 1.372(3) ?
    C17 H17 . 0.9300 ?
    C18 C19 . 1.364(4) ?
    C18 H18 . 0.9300 ?
    C19 C20 . 1.370(3) ?
    C19 H19 . 0.9300 ?
    C20 C21 . 1.374(3) ?
    C20 H20 . 0.9300 ?
    C21 N1 . 1.346(3) ?
    C21 C21 2_655 1.491(5) ?
    Mn1 O5 2_655 2.1139(16) ?
    Mn1 O5 . 2.1139(16) ?
    Mn1 O3 2_655 2.1900(18) ?
    Mn1 O3 . 2.1900(18) ?
    Mn1 N1 . 2.2607(19) ?
    Mn1 N1 2_655 2.2607(19) ?
    O4 H4A . 0.8200 ?
loop_
    _geom_angle_atom_site_label_1
    _geom_angle_atom_site_label_2
    _geom_angle_atom_site_label_3
    _geom_angle_site_symmetry_1
    _geom_angle_site_symmetry_3
    _geom_angle
    _geom_angle_publ_flag
    O5 C1 O2 . . 125.0(2) ?
    O5 C1 C2 . . 117.4(2) ?
    O2 C1 C2 . . 117.6(2) ?
    C3 C2 C7 . . 117.9(2) ?
    C3 C2 C1 . . 121.0(2) ?
    C7 C2 C1 . . 121.1(2) ?
    C2 C3 C4 . . 121.3(2) ?
    C2 C3 H3 . . 119.4 ?
    C4 C3 H3 . . 119.4 ?
    C3 C4 C5 . . 120.7(3) ?
    C3 C4 H4 . . 119.6 ?
    C5 C4 H4 . . 119.6 ?
    C6 C5 C4 . . 117.9(3) ?
    C6 C5 C8 . . 121.5(3) ?
    C4 C5 C8 . . 120.6(3) ?
    C5 C6 C7 . . 121.4(3) ?
    C5 C6 H6 . . 119.3 ?
    C7 C6 H6 . . 119.3 ?
    C6 C7 C2 . . 120.9(3) ?
    C6 C7 H7 . . 119.6 ?
    C2 C7 H7 . . 119.6 ?
    C5 C8 H8A . . 109.5 ?
    C5 C8 H8B . . 109.5 ?
    H8A C8 H8B . . 109.5 ?
    C5 C8 H8C . . 109.5 ?
    H8A C8 H8C . . 109.5 ?
    H8B C8 H8C . . 109.5 ?
    O3 C9 O4 . . 123.4(2) ?
    O3 C9 C10 . . 121.0(2) ?
    O4 C9 C10 . . 115.6(2) ?
    C11 C10 C15 . . 118.4(2) ?
    C11 C10 C9 . . 118.8(2) ?
    C15 C10 C9 . . 122.7(2) ?
    C12 C11 C10 . . 120.1(3) ?
    C12 C11 H11 . . 120.0 ?
    C10 C11 H11 . . 120.0 ?
    C11 C12 C13 . . 122.0(3) ?
    C11 C12 H12 . . 119.0 ?
    C13 C12 H12 . . 119.0 ?
    C14 C13 C12 . . 117.1(3) ?
    C14 C13 C16 . . 121.5(3) ?
    C12 C13 C16 . . 121.3(3) ?
    C15 C14 C13 . . 121.2(3) ?
    C15 C14 H14 . . 119.4 ?
    C13 C14 H14 . . 119.4 ?
    C14 C15 C10 . . 121.1(2) ?
    C14 C15 H15 . . 119.4 ?
    C10 C15 H15 . . 119.4 ?
    C13 C16 H16A . . 109.5 ?
    C13 C16 H16B . . 109.5 ?
    H16A C16 H16B . . 109.5 ?
    C13 C16 H16C . . 109.5 ?
    H16A C16 H16C . . 109.5 ?
    H16B C16 H16C . . 109.5 ?
    N1 C17 C18 . . 123.3(2) ?
    N1 C17 H17 . . 118.4 ?
    C18 C17 H17 . . 118.4 ?
    C19 C18 C17 . . 118.8(3) ?
    C19 C18 H18 . . 120.6 ?
    C17 C18 H18 . . 120.6 ?
    C18 C19 C20 . . 118.6(2) ?
    C18 C19 H19 . . 120.7 ?
    C20 C19 H19 . . 120.7 ?
    C19 C20 C21 . . 120.3(2) ?
    C19 C20 H20 . . 119.9 ?
    C21 C20 H20 . . 119.9 ?
    N1 C21 C20 . . 121.3(2) ?
    N1 C21 C21 . 2_655 115.82(13) ?
    C20 C21 C21 . 2_655 122.83(16) ?
    O5 Mn1 O5 2_655 . 107.91(10) ?
    O5 Mn1 O3 2_655 2_655 85.14(7) ?
    O5 Mn1 O3 . 2_655 91.85(7) ?
    O5 Mn1 O3 2_655 . 91.85(7) ?
    O5 Mn1 O3 . . 85.14(7) ?
    O3 Mn1 O3 2_655 . 174.89(9) ?
    O5 Mn1 N1 2_655 . 162.18(7) ?
    O5 Mn1 N1 . . 89.84(7) ?
    O3 Mn1 N1 2_655 . 96.19(7) ?
    O3 Mn1 N1 . . 87.94(7) ?
    O5 Mn1 N1 2_655 2_655 89.84(7) ?
    O5 Mn1 N1 . 2_655 162.18(7) ?
    O3 Mn1 N1 2_655 2_655 87.94(7) ?
    O3 Mn1 N1 . 2_655 96.19(7) ?
    N1 Mn1 N1 . 2_655 72.48(10) ?
    C17 N1 C21 . . 117.6(2) ?
    C17 N1 Mn1 . . 124.29(15) ?
    C21 N1 Mn1 . . 117.55(15) ?
    C9 O3 Mn1 . . 127.24(16) ?
    C9 O4 H4A . . 109.5 ?
    C1 O5 Mn1 . . 136.66(17) ?
loop_
    _geom_hbond_atom_site_label_D
    _geom_hbond_atom_site_label_H
    _geom_hbond_atom_site_label_A
    _geom_hbond_site_symmetry_A
    _geom_hbond_distance_DH
    _geom_hbond_distance_HA
    _geom_hbond_distance_DA
    _geom_hbond_angle_DHA
    O4 H4A O2 2_655 0.82 1.68 2.477(2) 164.0
data_global
_journal_date_recd_electronic     2008-03-26
_journal_date_accepted     2008-04-11
_journal_name_full     'Acta Crystallographica, Section E'
_journal_year     2008
_journal_volume     64
_journal_issue      5
_journal_page_first     m677
_journal_page_last     m677
_journal_paper_category     QM
_journal_coeditor_code     BG2175
_publ_contact_author_name     'Wen-Dong,Song'
_publ_contact_author_address
;
College of Science,Guang Dong Ocean University,
Zhan jiang 524088
P.R. China
;
_publ_contact_author_email     songwd60@126.com
_publ_contact_author_fax     '86 0759 2383636'
_publ_contact_author_phone     '86 0759 2383559'
_publ_section_title
;\
(2,2'-Bipyridyl-\k^2^<i>N</i>,<i>N</i>')tetrakis(4-methylbenzoato-\k<i>O</i>)\
manganese(II)
;
loop_
    _publ_author_name
    _publ_author_footnote
    _publ_author_address
    'Wen-Dong Song' .
;
College of Science
Guang Dong Ocean University
Zhan Jiang 524088
People's Republic of China
;
    'Hao Wang' .
;
College of Science
Guang Dong Ocean University
Zhan Jiang 524088
People's Republic of China
;
    'De-Yun Ma' .
;
College of Chemistry
South China University of Technology
Guangzhou 510640
People's Republic of China
;
