# Supplementary material for: (2,2′-Bipyridyl-κ2 N,N′)tetra­kis(4-methyl­benzoato-κO)manganese(II)
Source: Acta Crystallogr Sect E Struct Rep Online. 2008 Apr 16;64(Pt 5):m677. doi: 10.1107/S160053680800994X (PMC2961244; doi:10.1107/S160053680800994X)
Supplement: Supplementary file 2 [file e-64-0m677-Isup2.hkl]

# 
# h,k,l, Fc-squared, Fo-squared, sigma(Fo-squared) and status flag 
# 
data_I
_shelx_title ' 1 in Pccn' 
_shelx_refln_list_code          4 
_shelx_F_calc_maximum      294.99 
_exptl_crystal_F_000      1572.00 
_reflns_d_resolution_high  0.7697 
 
loop_ 
 _symmetry_equiv_pos_as_xyz 
 'x, y, z' 
 '-x+1/2, -y+1/2, z' 
 '-x, y+1/2, -z+1/2' 
 'x+1/2, -y, -z+1/2' 
 '-x, -y, -z' 
 'x-1/2, y-1/2, -z' 
 'x, -y-1/2, z-1/2' 
 '-x-1/2, y, z-1/2' 
 
_cell_length_a    13.6159 
_cell_length_b    14.2585 
_cell_length_c    19.5732 
_cell_angle_alpha  90.000 
_cell_angle_beta   90.000 
_cell_angle_gamma  90.000 
 
_shelx_F_squared_multiplier     1.000 
 
loop_ 
 _refln_index_h 
 _refln_index_k 
 _refln_index_l 
 _refln_F_squared_calc 
 _refln_F_squared_meas 
 _refln_F_squared_sigma 
 _refln_observed_status 
   2   0   0     2346.78     2767.05     56.98 o 
   4   0   0      607.06      545.26     22.58 o 
   6   0   0     1497.56     1889.18     50.67 o 
   8   0   0     1261.11      924.00     63.31 o 
  10   0   0     7503.51     7485.99    268.27 o 
  12   0   0        2.19       -2.00     33.90 o 
  14   0   0        5.10       20.14     49.89 o 
  16   0   0       21.73        9.27     55.77 o 
   1   1   0    72594.22    67189.86   1186.70 o 
   3   1   0       12.10       12.75      4.04 o 
   5   1   0       44.58       41.30      7.11 o 
   7   1   0      509.25      494.97     24.30 o 
   9   1   0     1935.89     1873.43     76.57 o 
  11   1   0     1675.73     1674.25     77.90 o 
  13   1   0      290.20      270.06     37.02 o 
  15   1   0        1.91       52.50     43.44 o 
  17   1   0        0.84       41.37     51.42 o 
   0   2   0    11659.47    12708.93    574.65 o 
   2   2   0     5507.14     5542.75     89.41 o 
   4   2   0      430.65      398.14     12.50 o 
   6   2   0      110.86       74.93     10.55 o 
   8   2   0     4107.81     4218.65    100.65 o 
  10   2   0     5369.52     5222.49    142.56 o 
  12   2   0      354.74      382.30     35.14 o 
  14   2   0       46.67       -8.77     27.91 o 
  16   2   0       44.00      103.28     50.48 o 
   1   3   0    63099.23    60410.11   1051.68 o 
   3   3   0    12663.25    12270.42    179.67 o 
   5   3   0     1766.57     1521.49     31.09 o 
   7   3   0        7.55       21.01      8.36 o 
   9   3   0     1345.89     1341.37     50.56 o 
  11   3   0     2577.61     2648.68     81.51 o 
  13   3   0      110.70      131.41     28.45 o 
  15   3   0      125.21       84.39     47.98 o 
  17   3   0      506.21      463.55    116.80 o 
   0   4   0    87019.61    84407.57   3070.03 o 
   2   4   0    36384.28    33748.75    584.36 o 
   4   4   0     5539.80     5354.74     78.53 o 
   6   4   0     1371.91     1183.96     32.45 o 
   8   4   0       40.09       50.26     15.86 o 
  10   4   0        5.05      -11.73     13.71 o 
  12   4   0     1388.39     1537.62     73.12 o 
  14   4   0      368.75      283.20     73.55 o 
  16   4   0      337.68      484.49    113.42 o 
   1   5   0     2152.25     2125.55     44.27 o 
   3   5   0    15046.98    14949.24    228.96 o 
   5   5   0      431.04      370.57     15.18 o 
   7   5   0     5881.67     5966.40    120.30 o 
   9   5   0     2238.23     2351.08     81.36 o 
  11   5   0      131.02      118.17     46.00 o 
  13   5   0      250.39      432.32     64.32 o 
  15   5   0      456.07      369.48     66.27 o 
  17   5   0       53.38      136.22     94.62 o 
   0   6   0     9426.40     9278.97    200.62 o 
   2   6   0     5684.41     5658.13     88.18 o 
   4   6   0     5004.33     5119.51     96.07 o 
   6   6   0     3495.62     3224.88     61.81 o 
   8   6   0     1017.31     1181.74     66.83 o 
  10   6   0       81.78       42.15     24.49 o 
  12   6   0      339.02      370.98     93.95 o 
  14   6   0      374.49      407.45     68.40 o 
  16   6   0       74.14       84.46     79.47 o 
   1   7   0     7715.83     7992.93    119.72 o 
   3   7   0     3230.19     3007.32     61.99 o 
   5   7   0     1596.36     1571.64     45.24 o 
   7   7   0     1218.53     1277.86     48.81 o 
   9   7   0       66.69       60.63     20.20 o 
  11   7   0       54.29       27.22     30.61 o 
  13   7   0      359.02      477.96     70.41 o 
  15   7   0      212.47      135.51     55.25 o 
   0   8   0     1672.29     1756.53     47.84 o 
   2   8   0     4438.53     4442.58    105.25 o 
   4   8   0     2260.38     2236.09     50.10 o 
   6   8   0     1211.48     1159.71     43.65 o 
   8   8   0     1768.76     1720.36     59.81 o 
  10   8   0      284.15      263.23     41.05 o 
  12   8   0       51.31      117.20     42.92 o 
  14   8   0      138.93      131.94     53.14 o 
   1   9   0     1471.43     1353.82     33.72 o 
   3   9   0      805.43      736.31     30.72 o 
   5   9   0     3966.94     4014.40     88.20 o 
   7   9   0      239.20      276.93     34.89 o 
   9   9   0      591.90      583.14     61.51 o 
  11   9   0       32.61       79.02     38.51 o 
  13   9   0       36.76       69.28     43.06 o 
  15   9   0        8.34       20.09     48.76 o 
   0  10   0        6.88       18.49     13.80 o 
   2  10   0      871.92      945.75     48.17 o 
   4  10   0     1196.70     1144.64     35.99 o 
   6  10   0      879.73      862.17     88.51 o 
   8  10   0       26.41       22.28     18.53 o 
  10  10   0      128.83      138.93     45.52 o 
  12  10   0       68.54       57.79     42.24 o 
  14  10   0        3.76       42.03     84.01 o 
   1  11   0        9.20        9.66     11.84 o 
   3  11   0      766.63      904.66     38.54 o 
   5  11   0     1183.90     1340.62     91.35 o 
   7  11   0      263.68      278.80     31.76 o 
   9  11   0      491.66      632.06     57.80 o 
  11  11   0       71.41       90.71     89.18 o 
  13  11   0       24.83       45.10     47.24 o 
   0  12   0      206.04      215.60     27.06 o 
   2  12   0      106.52      138.81     20.63 o 
   4  12   0      855.57      895.74     65.76 o 
   6  12   0      668.04      728.80     54.89 o 
   8  12   0      294.51      269.43     37.04 o 
  10  12   0       16.23       32.58     22.06 o 
  12  12   0        6.79       18.46     45.30 o 
   1  13   0       53.25       64.16     24.24 o 
   3  13   0      105.05      105.05     28.16 o 
   5  13   0      320.11      394.77     63.27 o 
   7  13   0      487.44      462.84     71.36 o 
   9  13   0       35.74       10.49     24.27 o 
  11  13   0       44.71       58.27     46.22 o 
   0  14   0      257.20      348.09     60.32 o 
   2  14   0       66.92       72.58     22.91 o 
   4  14   0       92.17       98.75     21.55 o 
   6  14   0      258.93      120.90     50.60 o 
   8  14   0       82.85       38.93     39.65 o 
  10  14   0       13.32        6.15     36.35 o 
   1  15   0       13.10        6.86     28.62 o 
   3  15   0      108.73      110.87     69.69 o 
   5  15   0       76.92       52.81     51.72 o 
   7  15   0      128.16        5.52     40.18 o 
   9  15   0        0.77        6.59     43.30 o 
   0  16   0        3.22       15.68     34.39 o 
   2  16   0      109.69       94.28     31.14 o 
   4  16   0       16.66       38.01     33.88 o 
   6  16   0       61.67        8.73     46.51 o 
   8  16   0        4.69       54.26     48.47 o 
   1  17   0       15.18       25.59     27.61 o 
   3  17   0       47.05       93.23     26.79 o 
   5  17   0       12.45        7.34     35.77 o 
   7  17   0        2.03      -17.28     44.64 o 
   0  18   0        1.77        4.72     39.02 o 
   2  18   0        1.86       20.85     38.11 o 
   4  18   0       37.64       45.53     40.73 o 
   1   1   1        0.05        1.37      1.31 o 
   2   1   1     9313.60     8808.72     92.48 o 
   3   1   1      104.85       74.67      3.58 o 
   4   1   1     1432.90     1488.50     21.08 o 
   5   1   1     1348.95     1266.03     23.32 o 
   6   1   1     1797.57     2043.05     35.68 o 
   7   1   1       17.89        4.82      5.17 o 
   8   1   1      313.33      321.87     14.89 o 
   9   1   1      130.62      148.73     17.39 o 
  10   1   1      119.70       93.62     15.54 o 
  11   1   1     2509.48     2266.93     61.11 o 
  12   1   1      150.76      157.35     25.19 o 
  13   1   1       21.96       16.86     15.23 o 
  14   1   1        3.60        4.59     23.23 o 
  15   1   1        9.26        7.38     28.58 o 
  16   1   1       51.20       83.18     36.62 o 
  17   1   1       19.36       42.66     35.10 o 
   1   2   1     3152.61     2985.55     44.18 o 
   2   2   1     5288.02     4893.12     60.27 o 
   3   2   1      537.84      485.60     10.83 o 
   4   2   1     1287.94     1268.88     17.84 o 
   5   2   1      189.07      195.64      7.34 o 
   6   2   1     6499.10     6845.94     88.55 o 
   7   2   1      173.21      202.47     12.14 o 
   8   2   1        0.03       -6.70      6.12 o 
   9   2   1      269.08      310.08     22.83 o 
  10   2   1       45.33       19.91     11.86 o 
  11   2   1       28.43       35.91     13.53 o 
  12   2   1       12.18       -3.92     13.07 o 
  13   2   1        0.66       -9.87     14.91 o 
  14   2   1       24.91       21.86     19.30 o 
  15   2   1       14.07       -9.24     23.44 o 
  16   2   1       49.59       57.66     28.87 o 
  17   2   1        0.30       69.11     51.86 o 
   1   3   1     6855.75     6919.22     95.18 o 
   2   3   1    10029.47     9825.15    126.97 o 
   3   3   1     4298.56     4189.92     47.17 o 
   4   3   1       15.39       14.74      3.32 o 
   5   3   1      177.02      173.45      7.05 o 
   6   3   1      435.59      477.62     14.55 o 
   7   3   1      175.31      202.35      9.67 o 
   8   3   1      725.16      760.62     21.43 o 
   9   3   1        5.22       16.93      8.83 o 
  10   3   1        4.41       -9.32     10.60 o 
  11   3   1     1444.13     1570.23     43.88 o 
  12   3   1       45.57       19.64     13.27 o 
  13   3   1        0.03       -4.72     14.89 o 
  14   3   1        0.00      -21.40     18.76 o 
  15   3   1       11.77       22.14     31.83 o 
  16   3   1       35.47       29.27     36.21 o 
  17   3   1       18.03       49.31     50.65 o 
   1   4   1    51094.57    49873.17    613.01 o 
   2   4   1      918.63      797.35     15.67 o 
   3   4   1     2175.37     2153.00     27.27 o 
   4   4   1      381.20      376.65      9.40 o 
   5   4   1      308.71      406.99     10.16 o 
   6   4   1     3911.29     4194.56     57.33 o 
   7   4   1       65.13       29.05      6.85 o 
   8   4   1      149.88      156.45     11.38 o 
   9   4   1      301.96      325.12     24.96 o 
  10   4   1        1.69       10.48     10.62 o 
  11   4   1       47.85       23.40     12.33 o 
  12   4   1      124.75      111.34     17.60 o 
  13   4   1      118.58       70.91     23.82 o 
  14   4   1        4.18        6.09     22.55 o 
  15   4   1        6.97        6.96     31.11 o 
  16   4   1       18.31       47.46     36.40 o 
  17   4   1        6.28      -36.50     45.42 o 
   1   5   1     1467.38     1488.76     24.14 o 
   2   5   1     5792.80     5964.84     64.12 o 
   3   5   1      380.41      336.78     11.01 o 
   4   5   1     1584.30     1723.13     24.79 o 
   5   5   1     2522.67     2695.79     35.33 o 
   6   5   1      776.69      771.07     16.22 o 
   7   5   1     1551.17     1547.40     31.08 o 
   8   5   1      123.10      127.39     10.94 o 
   9   5   1      246.61      246.59     17.00 o 
  10   5   1      565.77      566.72     35.18 o 
  11   5   1      282.64      250.31     28.06 o 
  12   5   1       22.34       49.27     23.12 o 
  13   5   1        5.94       -6.80     22.45 o 
  14   5   1       47.73       38.96     27.34 o 
  15   5   1        0.73       31.95     33.10 o 
  16   5   1        7.55       -2.66     33.91 o 
  17   5   1        0.64        2.93     51.06 o 
   1   6   1     4620.59     4932.63     60.52 o 
   2   6   1     1374.31     1427.16     22.14 o 
   3   6   1     5414.96     5411.29     63.21 o 
   4   6   1       66.63       96.33      9.79 o 
   5   6   1      112.71      139.49      9.27 o 
   6   6   1     3643.32     3561.98     47.30 o 
   7   6   1     1147.62     1175.13     24.22 o 
   8   6   1       54.03       52.70     10.93 o 
   9   6   1      323.46      260.60     17.60 o 
  10   6   1      281.95      257.61     20.71 o 
  11   6   1       65.25       87.12     20.78 o 
  12   6   1        2.83        1.08     20.91 o 
  13   6   1       24.02       23.17     23.75 o 
  14   6   1       78.70       72.76     30.76 o 
  15   6   1        8.05       -4.12     33.51 o 
  16   6   1        3.20        5.04     36.61 o 
   1   7   1     1024.88     1032.23     18.19 o 
   2   7   1     3024.13     2915.67     37.55 o 
   3   7   1     1620.50     1586.22     23.76 o 
   4   7   1     2563.45     2575.37     41.18 o 
   5   7   1       10.84       14.31      6.09 o 
   6   7   1        0.18       -1.89      7.51 o 
   7   7   1        6.47       -2.08      7.41 o 
   8   7   1      106.76      102.26     14.49 o 
   9   7   1       77.36       92.34     14.25 o 
  10   7   1       51.68       49.28     19.84 o 
  11   7   1       65.39       27.20     22.53 o 
  12   7   1       40.51       38.28     23.16 o 
  13   7   1        0.62        4.50     23.33 o 
  14   7   1        0.25       39.33     29.68 o 
  15   7   1       27.25       36.33     36.63 o 
  16   7   1        3.21      -17.08     35.62 o 
   1   8   1     2801.34     2859.14     39.17 o 
   2   8   1     1661.95     1639.06     29.37 o 
   3   8   1     2363.16     2437.74     34.23 o 
   4   8   1      204.36      191.88     11.08 o 
   5   8   1      184.98      197.95     12.92 o 
   6   8   1      367.87      393.36     19.20 o 
   7   8   1        0.52      -11.86      7.91 o 
   8   8   1       84.47       46.46     11.91 o 
   9   8   1       96.44       36.02     17.13 o 
  10   8   1       64.77       71.01     19.02 o 
  11   8   1        4.23      -19.78     21.63 o 
  12   8   1       36.43       63.11     26.86 o 
  13   8   1        0.18       16.78     26.21 o 
  14   8   1        2.48      -27.30     24.91 o 
  15   8   1        1.54        1.16     33.78 o 
   1   9   1      523.81      533.16     15.72 o 
   2   9   1      223.15      227.69     11.42 o 
   3   9   1      293.28      274.08     15.35 o 
   4   9   1      555.75      555.01     21.11 o 
   5   9   1      331.66      372.84     17.99 o 
   6   9   1       10.78        7.06      9.65 o 
   7   9   1      518.25      584.62     29.48 o 
   8   9   1       98.41       93.40     15.54 o 
   9   9   1        0.96      -14.06     14.47 o 
  10   9   1      110.17       76.01     58.64 o 
  11   9   1        5.03       -4.97     21.36 o 
  12   9   1        0.31       -5.86     30.05 o 
  13   9   1       22.71       27.00     29.39 o 
  14   9   1       14.97       -1.54     31.67 o 
  15   9   1        0.51      -31.98     33.67 o 
   1  10   1       77.66       47.46      9.98 o 
   2  10   1      108.94       81.09     10.74 o 
   3  10   1        0.30       -4.24      7.13 o 
   4  10   1      339.22      366.62     16.27 o 
   5  10   1      206.91      204.47     15.48 o 
   6  10   1      513.45      437.04     28.78 o 
   7  10   1       44.66       16.18     12.86 o 
   8  10   1        2.47        0.79     11.46 o 
   9  10   1       92.45       71.31     17.07 o 
  10  10   1       24.52       13.89     25.67 o 
  11  10   1        9.33      -20.32     22.79 o 
  12  10   1        3.20        5.64     27.45 o 
  13  10   1       30.37       23.61     29.48 o 
  14  10   1       45.22       36.86     34.28 o 
   1  11   1       22.83       19.37      8.43 o 
   2  11   1        0.14        2.65      9.03 o 
   3  11   1       77.32       60.51     12.75 o 
   4  11   1       45.97       34.55      9.40 o 
   5  11   1       24.10       28.00     12.49 o 
   6  11   1       44.57       74.92     16.12 o 
   7  11   1        0.04       -2.15     12.08 o 
   8  11   1       74.80       83.34     17.81 o 
   9  11   1       76.35       76.05     17.14 o 
  10  11   1        0.13      -23.24     23.12 o 
  11  11   1        1.48      -30.83     22.99 o 
  12  11   1       44.07       36.47     29.20 o 
  13  11   1        0.51       -4.90     30.19 o 
  14  11   1        3.06       28.94     35.10 o 
   1  12   1      129.51      116.21     13.03 o 
   2  12   1      195.02      216.87     24.01 o 
   3  12   1        7.50        1.53     10.30 o 
   4  12   1      162.79      158.20     14.49 o 
   5  12   1       23.14       31.56     16.25 o 
   6  12   1        6.20       -1.01     14.04 o 
   7  12   1        0.03        9.58     14.89 o 
   8  12   1       20.70       31.83     16.94 o 
   9  12   1       41.80       42.55     17.58 o 
  10  12   1        1.34       -1.22     14.62 o 
  11  12   1        3.26       30.40     29.04 o 
  12  12   1        0.69        1.62     30.99 o 
  13  12   1        5.58       18.73     34.26 o 
   1  13   1       29.55       29.58     13.86 o 
   2  13   1       35.54       24.00     12.95 o 
   3  13   1        2.37       11.60     11.46 o 
   4  13   1        5.13       12.03     10.99 o 
   5  13   1       56.94       46.43     17.42 o 
   6  13   1       21.78        5.30     23.12 o 
   7  13   1        0.31       14.08     24.74 o 
   8  13   1       37.60       23.41     23.15 o 
   9  13   1       34.99       50.37     20.56 o 
  10  13   1        0.00       19.32     17.18 o 
  11  13   1        0.00       39.55     33.18 o 
  12  13   1        8.77      -13.27     31.67 o 
   1  14   1        3.87      -10.01     13.07 o 
   2  14   1       13.64        0.74     13.84 o 
   3  14   1       28.50       33.03     14.84 o 
   4  14   1        1.18        1.96     13.87 o 
   5  14   1        0.01       15.76     21.12 o 
   6  14   1       12.68      -12.94     26.82 o 
   7  14   1       40.82       -5.36     26.49 o 
   8  14   1       44.32        4.15     27.07 o 
   9  14   1        0.08      -22.16     24.28 o 
  10  14   1        1.01        1.17     22.75 o 
  11  14   1        0.68      -45.53     58.00 o 
   1  15   1       12.84       16.88     15.78 o 
   2  15   1        0.09        1.68     15.20 o 
   3  15   1        0.35       -3.96     13.55 o 
   4  15   1        0.57      -11.28     15.37 o 
   5  15   1        0.68       -6.07     21.10 o 
   6  15   1       13.16      -17.90     28.37 o 
   7  15   1        2.05      -32.74     27.26 o 
   8  15   1        1.31      -10.29     27.48 o 
   9  15   1        3.48      -11.28     28.92 o 
  10  15   1        1.50       -5.78     26.90 o 
   1  16   1        2.41       13.89     16.97 o 
   2  16   1       40.53       26.11     18.42 o 
   3  16   1        6.61      -13.62     14.86 o 
   4  16   1       10.71       20.23     24.04 o 
   5  16   1        2.67        3.96     23.42 o 
   6  16   1        0.04       -8.27     32.61 o 
   7  16   1       11.00      -10.06     31.89 o 
   8  16   1        0.09        4.32     31.27 o 
   1  17   1        3.54      -10.73     18.46 o 
   2  17   1        2.87       20.64     16.87 o 
   3  17   1        0.07        6.67     16.15 o 
   4  17   1        0.05      -15.44     23.94 o 
   5  17   1        2.02       -0.18     25.31 o 
   6  17   1        3.26      -24.55     24.79 o 
   1  18   1        0.04       29.47     20.92 o 
   2  18   1        2.87       10.32     17.95 o 
   3  18   1        4.98       19.78     17.76 o 
   4  18   1        0.02        4.08     27.24 o 
   0   0   2     6712.56     6693.44    215.01 o 
   1   0   2     5675.23     5732.61     95.64 o 
   2   0   2     6128.48     5716.57     80.73 o 
   3   0   2     4889.35     4705.01     68.59 o 
   4   0   2     3593.54     3027.69     50.16 o 
   5   0   2      658.62      622.57     17.17 o 
   6   0   2     1709.13     2123.31     40.98 o 
   7   0   2    26471.06    27730.55    451.60 o 
   8   0   2      649.73      731.60     25.64 o 
   9   0   2     5223.79     5157.47    137.90 o 
  10   0   2       40.14       -0.73     16.31 o 
  11   0   2     3198.20     3116.46    102.65 o 
  12   0   2     1966.39     2257.39     88.18 o 
  13   0   2      103.60       97.05     28.09 o 
  14   0   2       44.28       46.62     37.42 o 
  15   0   2      141.33      180.38     70.74 o 
  16   0   2       66.23       95.80     59.65 o 
  17   0   2        1.78       76.41     87.58 o 
   0   1   2    17432.35    17113.32    415.12 o 
   1   1   2     5022.52     4558.55     61.08 o 
   2   1   2     4939.73     4764.95     57.60 o 
   3   1   2      355.26      284.20      7.12 o 
   4   1   2      644.22      694.28     12.05 o 
   5   1   2      392.17      364.51      9.53 o 
   6   1   2      582.62      525.37     13.65 o 
   7   1   2       17.57        9.14      5.43 o 
   8   1   2     3881.06     3719.14     60.57 o 
   9   1   2      132.22      124.01     11.44 o 
  10   1   2      711.21      677.37     42.81 o 
  11   1   2     1331.61     1264.54     49.93 o 
  12   1   2      753.76      740.84     37.46 o 
  13   1   2      403.86      426.34     33.24 o 
  14   1   2      158.38      169.79     29.35 o 
  15   1   2       14.39        9.75     28.10 o 
  16   1   2       26.51       27.20     32.01 o 
  17   1   2      110.04       98.32     35.15 o 
   0   2   2     3474.12     3623.46     72.04 o 
   1   2   2    10821.11    10597.37    161.72 o 
   2   2   2      776.95      805.12     13.35 o 
   3   2   2     7726.99     7213.15     86.70 o 
   4   2   2     1403.95     1460.19     22.02 o 
   5   2   2      431.66      367.96     10.08 o 
   6   2   2     2071.86     2199.37     33.37 o 
   7   2   2     1560.20     1513.03     29.54 o 
   8   2   2       19.33       16.33      6.75 o 
   9   2   2      791.71      763.61     24.05 o 
  10   2   2      104.28       75.40     14.74 o 
  11   2   2      690.88      734.97     32.63 o 
  12   2   2      865.77      832.50     36.61 o 
  13   2   2      557.75      530.84     39.79 o 
  14   2   2       69.84       83.90     25.94 o 
  15   2   2       58.13       68.86     27.47 o 
  16   2   2        8.43      -12.62     25.49 o 
  17   2   2      142.37      143.10     47.74 o 
   0   3   2    14044.35    14313.25    269.39 o 
   1   3   2    26863.53    27122.58    365.81 o 
   2   3   2     1721.44     1554.73     25.02 o 
   3   3   2      365.69      390.67      9.97 o 
   4   3   2    15734.30    16008.30    159.50 o 
   5   3   2      915.15      943.56     16.96 o 
   6   3   2     8954.05     9018.88    102.80 o 
   7   3   2       47.06       76.13      7.31 o 
   8   3   2     2726.85     2658.77     41.95 o 
   9   3   2      334.62      408.49     19.73 o 
  10   3   2     4126.74     4080.72     74.64 o 
  11   3   2      496.41      476.99     29.63 o 
  12   3   2      133.53      154.53     17.90 o 
  13   3   2        4.64       23.52     17.36 o 
  14   3   2      338.72      368.78     38.21 o 
  15   3   2      102.36      179.79     45.85 o 
  16   3   2      124.49      172.84     46.06 o 
  17   3   2        3.70      -10.55     39.05 o 
   0   4   2    30223.46    29018.97    502.31 o 
   1   4   2     9807.84     9300.83    120.03 o 
   2   4   2    11899.58    11225.35    136.85 o 
   3   4   2     3413.83     3332.24     38.72 o 
   4   4   2      357.00      379.64     11.44 o 
   5   4   2    14471.10    14553.76    154.85 o 
   6   4   2     1141.49     1132.09     21.62 o 
   7   4   2      367.37      318.22     16.50 o 
   8   4   2      525.72      547.46     19.88 o 
   9   4   2     1431.01     1355.45     34.38 o 
  10   4   2      144.85      110.85     15.49 o 
  11   4   2       57.63       43.11     14.22 o 
  12   4   2      172.00      158.85     20.92 o 
  13   4   2      403.83      404.02     42.76 o 
  14   4   2       39.02       40.95     31.82 o 
  15   4   2      145.14      176.51     45.15 o 
  16   4   2       11.39      -21.19     35.69 o 
  17   4   2       89.55       81.66     59.02 o 
   0   5   2     4007.25     3871.55     65.98 o 
   1   5   2      990.71     1028.95     17.82 o 
   2   5   2     1922.71     1908.86     24.98 o 
   3   5   2     2326.83     2331.30     30.51 o 
   4   5   2     9062.01     8791.25     95.38 o 
   5   5   2     1681.15     1764.14     26.03 o 
   6   5   2     2809.00     2790.70     37.78 o 
   7   5   2      295.57      283.76     14.34 o 
   8   5   2      342.73      335.63     20.18 o 
   9   5   2       53.40       50.76     11.02 o 
  10   5   2        8.82        3.65     11.27 o 
  11   5   2      237.62      183.75     24.79 o 
  12   5   2      748.01      832.33     59.97 o 
  13   5   2        7.33       25.49     22.62 o 
  14   5   2      252.08      222.25     58.58 o 
  15   5   2       39.99       78.58     37.42 o 
  16   5   2      200.21      303.39     53.34 o 
   0   6   2     1055.54     1098.29     27.98 o 
   1   6   2     1156.11     1048.41     17.06 o 
   2   6   2     2598.74     2515.02     34.32 o 
   3   6   2      786.75      732.65     14.41 o 
   4   6   2      126.48      109.14      7.85 o 
   5   6   2     6255.24     6519.12     74.78 o 
   6   6   2      136.41      146.30      8.52 o 
   7   6   2     2129.47     2132.56     35.90 o 
   8   6   2      602.94      635.36     31.03 o 
   9   6   2      298.49      344.24     20.13 o 
  10   6   2      704.26      735.78     47.36 o 
  11   6   2      592.79      582.34     52.02 o 
  12   6   2       75.22       23.87     24.15 o 
  13   6   2      256.29      268.76     39.08 o 
  14   6   2       15.92       20.06     42.02 o 
  15   6   2      372.81      472.20    137.38 o 
  16   6   2       16.32       47.02     40.86 o 
   0   7   2     1305.19     1238.43     27.52 o 
   1   7   2      113.58      107.52      6.29 o 
   2   7   2       43.84       36.17      5.71 o 
   3   7   2     5529.18     5458.56     64.83 o 
   4   7   2     1412.42     1472.83     27.15 o 
   5   7   2       85.78      102.57      8.72 o 
   6   7   2     1638.89     1710.07     39.09 o 
   7   7   2      509.25      543.97     25.19 o 
   8   7   2     1120.47     1086.79     36.62 o 
   9   7   2       30.23       -0.10     11.65 o 
  10   7   2       37.07       24.86     19.86 o 
  11   7   2      371.44      371.61     41.10 o 
  12   7   2      478.04      475.32     46.10 o 
  13   7   2       32.16       48.03     27.68 o 
  14   7   2      141.24      124.57     40.57 o 
  15   7   2        6.02        6.34     34.07 o 
  16   7   2       22.85       29.23     38.44 o 
   0   8   2       77.97       54.32      7.56 o 
   1   8   2     5895.63     6009.46     67.03 o 
   2   8   2      168.01      144.20      9.06 o 
   3   8   2      313.70      325.28     13.60 o 
   4   8   2      249.35      230.53     12.32 o 
   5   8   2      934.54      906.57     27.99 o 
   6   8   2      110.37      121.19     12.49 o 
   7   8   2      536.10      539.04     22.14 o 
   8   8   2      122.56      132.26     13.98 o 
   9   8   2      160.62      119.12     25.35 o 
  10   8   2      149.55      125.92     23.22 o 
  11   8   2      452.68      504.37     71.52 o 
  12   8   2       40.76       39.98     25.02 o 
  13   8   2      246.80      218.42     55.01 o 
  14   8   2       55.20       53.30     34.53 o 
  15   8   2       25.63       37.17     39.50 o 
   0   9   2      773.95      814.05     29.85 o 
   1   9   2       92.99       52.67      7.96 o 
   2   9   2     1464.41     1546.25     27.29 o 
   3   9   2      139.72      161.72     11.03 o 
   4   9   2      521.80      520.59     17.81 o 
   5   9   2        3.23        0.38      8.11 o 
   6   9   2      639.57      583.79     24.27 o 
   7   9   2      458.57      502.79     25.85 o 
   8   9   2        9.65       10.29     10.99 o 
   9   9   2      155.09      159.83     20.58 o 
  10   9   2      866.06      755.78     54.92 o 
  11   9   2        2.38       12.71     23.77 o 
  12   9   2      116.27      169.09     35.59 o 
  13   9   2       53.88       53.47     30.50 o 
  14   9   2      104.04       73.34     38.50 o 
  15   9   2        0.17       21.07     35.87 o 
   0  10   2      149.68      165.14     16.72 o 
   1  10   2       19.48       22.41      7.58 o 
   2  10   2      101.51      110.69     10.18 o 
   3  10   2      881.10      905.81     23.69 o 
   4  10   2      514.76      490.53     19.91 o 
   5  10   2      417.38      438.46     21.22 o 
   6  10   2      521.40      557.55     28.31 o 
   7  10   2       35.77       16.62     12.35 o 
   8  10   2      149.67      170.46     17.99 o 
   9  10   2      833.31      815.59     34.16 o 
  10  10   2       58.67       39.99     43.79 o 
  11  10   2       97.40       57.77     49.39 o 
  12  10   2        4.79      -15.33     29.37 o 
  13  10   2       28.81       25.03     30.20 o 
  14  10   2       14.45       -7.99     62.04 o 
   0  11   2      146.20      129.75     16.07 o 
   1  11   2       89.71       81.19     13.59 o 
   2  11   2      995.69     1020.73     29.53 o 
   3  11   2        4.84        0.22      9.14 o 
   4  11   2      322.31      336.63     22.29 o 
   5  11   2      838.23      886.52     33.79 o 
   6  11   2      198.15      249.09     22.63 o 
   7  11   2      171.32      176.11     20.14 o 
   8  11   2      260.67      298.94     24.31 o 
   9  11   2        0.15        9.89     14.50 o 
  10  11   2      203.69      230.27     36.25 o 
  11  11   2        7.97       20.73     26.30 o 
  12  11   2       31.99       72.19     31.99 o 
  13  11   2        1.71       -3.99     30.18 o 
  14  11   2        9.47       11.63     40.78 o 
   0  12   2        3.65       -9.15     12.63 o 
   1  12   2      220.29      230.70     26.77 o 
   2  12   2       92.37       74.69     12.29 o 
   3  12   2      363.69      367.55     20.79 o 
   4  12   2      213.13      248.18     22.01 o 
   5  12   2      108.16      115.07     19.52 o 
   6  12   2      268.25      263.01     24.00 o 
   7  12   2      156.65      124.80     31.70 o 
   8  12   2       33.31        5.50     19.02 o 
   9  12   2       19.23       33.55     17.03 o 
  10  12   2        1.94        7.47     15.12 o 
  11  12   2       80.75      100.50     32.87 o 
  12  12   2       17.16       48.35     33.80 o 
  13  12   2       13.27       14.78     34.37 o 
   0  13   2      267.64      273.36     30.15 o 
   1  13   2       18.44       29.33     12.21 o 
   2  13   2       98.64      114.61     15.93 o 
   3  13   2       40.10       30.13     13.05 o 
   4  13   2       87.58       93.74     13.51 o 
   5  13   2      265.52      248.51     25.44 o 
   6  13   2       26.01       64.45     25.52 o 
   7  13   2       36.02       39.05     23.69 o 
   8  13   2      251.75      222.01     33.60 o 
   9  13   2       15.65        9.30     18.54 o 
  10  13   2        9.80       10.60     22.43 o 
  11  13   2        5.89       91.24     35.31 o 
  12  13   2       26.99      -20.81     31.28 o 
   0  14   2        0.43        3.95     27.17 o 
   1  14   2      299.38      257.24     32.39 o 
   2  14   2        0.75       -6.37     12.87 o 
   3  14   2       74.14       83.10     15.94 o 
   4  14   2       45.72       26.25     12.51 o 
   5  14   2       12.76      -12.66     18.99 o 
   6  14   2       55.28       -1.25     53.37 o 
   7  14   2      196.28      162.20     36.65 o 
   8  14   2        0.93        6.17     41.61 o 
   9  14   2        9.38        8.04     23.43 o 
  10  14   2       31.88       19.07     23.73 o 
  11  14   2       14.84       68.33     72.88 o 
   0  15   2      308.29      341.96     43.31 o 
   1  15   2       21.86        5.94     14.11 o 
   2  15   2       62.91       35.91     15.66 o 
   3  15   2        0.08       -7.27     13.50 o 
   4  15   2       14.10       36.56     16.14 o 
   5  15   2        8.51       -0.88     21.04 o 
   6  15   2       39.32       52.20     32.13 o 
   7  15   2        4.79       18.06     29.70 o 
   8  15   2        0.35       13.43     29.28 o 
   9  15   2       54.37       84.79     41.87 o 
  10  15   2       20.28       17.33     27.43 o 
   0  16   2        0.86       23.10     26.06 o 
   1  16   2       93.56       81.44     20.74 o 
   2  16   2       11.15       35.89     16.62 o 
   3  16   2       39.94       30.70     16.32 o 
   4  16   2        0.57       33.13     23.12 o 
   5  16   2        2.52      -13.49     21.68 o 
   6  16   2        4.13       27.75     28.04 o 
   7  16   2        0.50       -7.97     30.58 o 
   8  16   2       12.02       58.14     36.44 o 
   0  17   2       25.74       30.20     27.59 o 
   1  17   2        1.93       -8.36     18.52 o 
   2  17   2       55.54       21.89     17.93 o 
   3  17   2        3.01        8.11     16.71 o 
   4  17   2       19.83       35.87     25.83 o 
   5  17   2        0.41       11.42     25.70 o 
   6  17   2        1.68        6.91     25.59 o 
   0  18   2        0.03       33.64     30.36 o 
   1  18   2       23.47       -0.97     19.82 o 
   2  18   2        9.38        4.04     18.32 o 
   3  18   2       12.94       12.87     18.09 o 
   1   1   3    43660.42    41575.14    509.14 o 
   2   1   3      573.75      593.36     11.55 o 
   3   1   3        3.50       -4.01      2.68 o 
   4   1   3     2716.87     2687.26     33.73 o 
   5   1   3     4857.57     5045.18     60.53 o 
   6   1   3      882.84     1030.34     20.35 o 
   7   1   3      213.72      249.04     15.27 o 
   8   1   3       19.41       35.46      6.41 o 
   9   1   3       27.95       15.26      8.07 o 
  10   1   3      302.99      320.52     19.82 o 
  11   1   3      678.94      563.86     31.73 o 
  12   1   3      338.30      309.63     26.13 o 
  13   1   3       43.06       15.99     17.58 o 
  14   1   3        0.46       14.63     22.26 o 
  15   1   3        0.45       17.53     27.16 o 
  16   1   3       34.08       82.23     33.79 o 
  17   1   3       76.42       74.12     34.28 o 
   1   2   3    13751.23    12952.84    195.80 o 
   2   2   3     1139.83     1201.00     20.18 o 
   3   2   3       74.32       65.20      4.90 o 
   4   2   3      743.79      820.47     16.27 o 
   5   2   3      859.72      885.53     17.30 o 
   6   2   3     3906.04     3900.93     53.14 o 
   7   2   3     1762.20     1832.03     30.28 o 
   8   2   3       17.83        9.50      6.55 o 
   9   2   3      106.13       99.00     13.82 o 
  10   2   3      123.26       97.77     16.37 o 
  11   2   3     1205.49     1199.77     40.56 o 
  12   2   3      111.48      112.02     17.95 o 
  13   2   3       36.68       33.19     19.24 o 
  14   2   3      125.52       76.87     36.64 o 
  15   2   3       56.46       79.88     27.87 o 
  16   2   3        1.77      -19.84     26.19 o 
  17   2   3       30.71       83.69     45.05 o 
   1   3   3    41001.21    39928.82    528.43 o 
   2   3   3     1427.23     1308.06     26.55 o 
   3   3   3      533.49      563.34     11.00 o 
   4   3   3     1161.45     1176.21     18.29 o 
   5   3   3     1800.43     1769.33     24.76 o 
   6   3   3     2623.45     2926.60     39.52 o 
   7   3   3      245.72      260.51     11.46 o 
   8   3   3      250.98      259.48     13.14 o 
   9   3   3      257.77      242.84     16.97 o 
  10   3   3      747.34      749.48     29.43 o 
  11   3   3      900.88      965.59     38.11 o 
  12   3   3      474.94      461.15     39.57 o 
  13   3   3        5.04       22.49     20.14 o 
  14   3   3       42.05       39.53     23.34 o 
  15   3   3        4.30        4.15     33.46 o 
  16   3   3       36.88       48.66     37.40 o 
  17   3   3       30.51       24.52     42.19 o 
   1   4   3    22471.12    21892.65    249.25 o 
   2   4   3     1016.78      892.10     15.46 o 
   3   4   3      129.36      149.47      6.56 o 
   4   4   3      164.24      187.97      7.55 o 
   5   4   3      227.54      217.56      8.97 o 
   6   4   3      268.49      288.85      9.94 o 
   7   4   3       19.90       13.29      5.33 o 
   8   4   3       11.67       12.09      6.12 o 
   9   4   3       39.12       18.15      8.73 o 
  10   4   3        9.00       21.39     11.53 o 
  11   4   3      194.04      224.80     21.80 o 
  12   4   3        0.06        1.70     15.74 o 
  13   4   3        2.99        9.13     25.35 o 
  14   4   3        0.82      -24.99     26.20 o 
  15   4   3        2.86       -6.12     33.23 o 
  16   4   3       20.44       18.99     36.73 o 
  17   4   3        0.80       27.84     41.31 o 
   1   5   3     1714.89     1807.38     25.22 o 
   2   5   3     2843.89     2580.38     32.06 o 
   3   5   3       69.50       71.61      5.14 o 
   4   5   3       48.42       60.88      5.70 o 
   5   5   3     1076.44     1190.55     20.80 o 
   6   5   3     1883.63     2072.60     30.51 o 
   7   5   3       22.00       17.89      7.32 o 
   8   5   3       22.51       12.20      6.82 o 
   9   5   3        3.17       -5.84      6.66 o 
  10   5   3      279.21      281.49     19.82 o 
  11   5   3       25.52       60.81     18.33 o 
  12   5   3       34.31       23.43     25.38 o 
  13   5   3       82.71       24.11     28.77 o 
  14   5   3       28.79       26.67     30.55 o 
  15   5   3        4.25       28.51     34.74 o 
  16   5   3        0.24      -20.65     33.81 o 
   1   6   3      339.17      379.91     10.28 o 
   2   6   3      667.31      631.75     13.25 o 
   3   6   3       86.21       74.30      6.76 o 
   4   6   3      203.65      179.66      8.58 o 
   5   6   3      917.59      843.80     20.21 o 
   6   6   3      433.87      457.00     15.88 o 
   7   6   3      457.41      427.56     14.68 o 
   8   6   3        4.12       13.05      8.99 o 
   9   6   3      386.31      347.92     18.51 o 
  10   6   3       50.13       39.47     10.53 o 
  11   6   3      189.69      179.60     31.43 o 
  12   6   3       53.95       27.51     22.86 o 
  13   6   3        0.28       22.47     28.16 o 
  14   6   3       60.65       56.03     34.03 o 
  15   6   3        0.77       49.04     35.29 o 
  16   6   3        1.77       16.85     37.58 o 
   1   7   3      981.18     1022.50     16.93 o 
   2   7   3        0.70       -0.43      4.48 o 
   3   7   3        0.22       -0.25      4.52 o 
   4   7   3     1023.14     1043.39     25.52 o 
   5   7   3      227.86      308.82     16.88 o 
   6   7   3      124.86      141.28     11.96 o 
   7   7   3      194.38      188.93     13.55 o 
   8   7   3       88.91      106.03     14.33 o 
   9   7   3       78.54       58.24     17.38 o 
  10   7   3      106.60      101.38     23.49 o 
  11   7   3      330.35      359.30     56.26 o 
  12   7   3        2.54      -32.04     21.36 o 
  13   7   3       14.50       49.86     33.35 o 
  14   7   3        7.98       52.14     36.38 o 
  15   7   3       18.03       12.71     34.57 o 
  16   7   3       12.40       10.67     39.09 o 
   1   8   3     1174.71     1300.79     21.48 o 
   2   8   3        0.75       -6.99      4.66 o 
   3   8   3        4.51       -2.05      5.17 o 
   4   8   3      749.85      735.92     21.04 o 
   5   8   3       15.30        5.59      7.07 o 
   6   8   3        0.71       -6.65      7.97 o 
   7   8   3       22.26        5.35      8.94 o 
   8   8   3      141.99      125.83     15.51 o 
   9   8   3       18.72       27.06     15.91 o 
  10   8   3       85.44      109.12     25.50 o 
  11   8   3       28.51       44.74     32.74 o 
  12   8   3        0.04       -5.49     22.39 o 
  13   8   3        9.74        4.40     29.97 o 
  14   8   3        8.27       35.29     35.47 o 
  15   8   3       10.33      -49.67     33.12 o 
   1   9   3       30.09       24.39      6.25 o 
   2   9   3      957.33      918.44     22.96 o 
   3   9   3      314.40      351.65     13.56 o 
   4   9   3        9.65       21.98      7.70 o 
   5   9   3      226.63      233.40     21.79 o 
   6   9   3        6.75       21.40      9.73 o 
   7   9   3        4.71       10.07     10.93 o 
   8   9   3        0.24       -3.18     10.89 o 
   9   9   3       13.76        4.37     12.73 o 
  10   9   3       79.68       69.92     26.16 o 
  11   9   3        4.56        2.90     23.39 o 
  12   9   3       24.79       18.99     26.39 o 
  13   9   3        8.90       -2.86     31.58 o 
  14   9   3        0.74        8.39     41.60 o 
  15   9   3        1.59       -4.48     63.52 o 
   1  10   3        0.00        4.75      7.32 o 
   2  10   3      995.81      979.51     24.06 o 
   3  10   3      453.84      532.92     18.31 o 
   4  10   3      396.87      421.70     20.33 o 
   5  10   3        4.71       -5.26      8.99 o 
   6  10   3       66.37       53.18     14.50 o 
   7  10   3      113.21      102.44     15.53 o 
   8  10   3        3.73        1.10     12.29 o 
   9  10   3        3.02        9.18     13.72 o 
  10  10   3       64.61       91.47     27.44 o 
  11  10   3       19.28       13.94     25.04 o 
  12  10   3        0.85      -17.31     24.59 o 
  13  10   3        3.71       33.22     28.30 o 
  14  10   3        2.33       -7.81     47.28 o 
   1  11   3       13.37        5.31      8.72 o 
   2  11   3      181.46      181.32     17.80 o 
   3  11   3      764.33      737.90     36.00 o 
   4  11   3       26.32       23.66      8.40 o 
   5  11   3       24.23       15.99     11.77 o 
   6  11   3        9.86       12.90     13.40 o 
   7  11   3        1.37      -10.52     16.31 o 
   8  11   3        1.32       -6.15     14.19 o 
   9  11   3        7.97       15.93     14.89 o 
  10  11   3        0.06      -24.34     22.17 o 
  11  11   3       26.80       37.26     27.02 o 
  12  11   3        3.25        9.12     28.61 o 
  13  11   3        0.06       -5.54     28.76 o 
  14  11   3        0.15       22.50     41.70 o 
   1  12   3        1.80       -4.87     10.22 o 
   2  12   3      216.82      179.93     24.94 o 
   3  12   3       19.92       11.93     10.93 o 
   4  12   3        3.04       -0.89      9.85 o 
   5  12   3       15.29       20.49     14.55 o 
   6  12   3        9.47        7.80     17.25 o 
   7  12   3       22.13       13.84     16.06 o 
   8  12   3      121.97       73.02     21.87 o 
   9  12   3       24.10        0.55     16.63 o 
  10  12   3       72.59       55.67     22.28 o 
  11  12   3        0.03       19.71     29.74 o 
  12  12   3        0.57      -30.14     34.33 o 
  13  12   3        0.02      -15.29     32.55 o 
   1  13   3       17.03        5.51     11.27 o 
   2  13   3        5.28        2.75     11.91 o 
   3  13   3        1.62       -0.10     11.83 o 
   4  13   3       36.03       55.24     12.70 o 
   5  13   3       14.49       16.28     18.41 o 
   6  13   3        0.15      -19.76     18.12 o 
   7  13   3        5.98       24.91     23.43 o 
   8  13   3        0.06      -11.29     21.76 o 
   9  13   3       18.09        5.57     22.12 o 
  10  13   3        7.25      -14.84     17.89 o 
  11  13   3        0.05      -38.10     33.40 o 
  12  13   3        0.28       26.24     40.86 o 
   1  14   3       10.73       15.15     15.46 o 
   2  14   3        0.67        3.75     12.78 o 
   3  14   3       83.19       46.76     14.31 o 
   4  14   3        1.99       12.09     12.01 o 
   5  14   3        6.90        5.09     19.94 o 
   6  14   3       13.97       17.52     28.34 o 
   7  14   3        7.06      -30.21     25.58 o 
   8  14   3        9.32        7.74     23.29 o 
   9  14   3       16.74       11.02     23.88 o 
  10  14   3        1.44       12.68     23.59 o 
  11  14   3        0.00      -23.70     61.39 o 
   1  15   3        7.84       -3.58     20.77 o 
   2  15   3       31.33       23.81     15.07 o 
   3  15   3        2.93       16.44     14.23 o 
   4  15   3       56.81       94.91     18.63 o 
   5  15   3        4.04       -4.97     20.55 o 
   6  15   3        0.22      -23.82     29.45 o 
   7  15   3        1.83       39.62     32.22 o 
   8  15   3       11.81       -1.47     27.52 o 
   9  15   3        8.08       41.36     30.36 o 
  10  15   3        0.47        2.25     24.91 o 
   1  16   3        0.14      -16.07     15.60 o 
   2  16   3        9.61       -7.25     15.46 o 
   3  16   3        7.75       15.16     15.49 o 
   4  16   3       12.12       29.34     23.16 o 
   5  16   3       15.66        6.52     23.04 o 
   6  16   3        0.75      -16.01     26.62 o 
   7  16   3        2.67      -33.09     30.57 o 
   8  16   3       41.50       88.76     48.07 o 
   1  17   3        1.25        1.46     18.88 o 
   2  17   3        0.41        3.53     16.74 o 
   3  17   3       14.56       29.10     16.98 o 
   4  17   3        3.56       34.83     26.28 o 
   5  17   3        0.00        5.09     24.72 o 
   6  17   3        1.71        4.34     26.43 o 
   1  18   3        5.73       -2.81     22.90 o 
   2  18   3        0.38       -1.05     17.66 o 
   3  18   3        1.52       -6.33     17.18 o 
   0   0   4     4269.37     3838.89    119.75 o 
   1   0   4    24993.01    23650.87    413.41 o 
   2   0   4     1852.76     1664.02     35.66 o 
   3   0   4     2744.13     2406.53     42.59 o 
   4   0   4     1461.24     1378.81     30.22 o 
   5   0   4     8852.68     9326.77    160.43 o 
   6   0   4      563.19      607.79     23.20 o 
   7   0   4      652.53      630.75     25.09 o 
   8   0   4      828.46      942.82     32.98 o 
   9   0   4      308.36      300.25     20.06 o 
  10   0   4      323.34      358.10     24.66 o 
  11   0   4     2948.50     3080.89    130.27 o 
  12   0   4     2117.92     2061.84    147.64 o 
  13   0   4     1278.37     1362.72    118.01 o 
  14   0   4       20.35      131.72     43.56 o 
  15   0   4       99.74       99.62     81.70 o 
  16   0   4       89.29       14.61     43.12 o 
  17   0   4        0.66      -63.15     42.10 o 
   0   1   4      285.58      318.85     15.25 o 
   1   1   4     3277.17     3137.67     46.66 o 
   2   1   4     7319.05     7316.16     88.95 o 
   3   1   4      838.27      901.31     15.24 o 
   4   1   4     6910.51     6456.57     77.54 o 
   5   1   4     2369.02     2945.66     39.06 o 
   6   1   4     2678.59     2453.15     38.35 o 
   7   1   4     1476.84     1481.55     27.58 o 
   8   1   4     1129.11     1100.24     24.60 o 
   9   1   4     2970.01     2816.72     50.67 o 
  10   1   4     2300.58     2268.15     59.12 o 
  11   1   4      353.55      316.86     25.40 o 
  12   1   4      707.13      757.15     38.54 o 
  13   1   4        4.13       -8.28     17.18 o 
  14   1   4      236.38      231.12     49.39 o 
  15   1   4       72.76       83.72     32.37 o 
  16   1   4       99.93      141.11     38.42 o 
  17   1   4       80.64       64.21     43.61 o 
   0   2   4      392.52      379.38     19.69 o 
   1   2   4     5912.15     5486.34     76.67 o 
   2   2   4     3341.64     3119.33     44.77 o 
   3   2   4     4510.13     4408.06     58.79 o 
   4   2   4      451.98      443.83     11.61 o 
   5   2   4     4414.64     4195.33     56.09 o 
   6   2   4      793.18      749.81     17.15 o 
   7   2   4     1793.40     1674.09     29.15 o 
   8   2   4     2175.26     2138.70     35.50 o 
   9   2   4     1054.50     1083.35     35.75 o 
  10   2   4      669.01      659.88     29.44 o 
  11   2   4      186.91      184.82     20.68 o 
  12   2   4       13.78       -1.89     14.37 o 
  13   2   4      148.84      175.14     29.34 o 
  14   2   4       10.31       39.94     28.46 o 
  15   2   4      358.05      447.51     61.59 o 
  16   2   4       37.58       12.24     31.03 o 
  17   2   4       35.66       60.94     43.44 o 
   0   3   4     8890.57     9002.31    174.87 o 
   1   3   4    12116.22    12469.05    171.09 o 
   2   3   4      863.18      796.79     17.80 o 
   3   3   4     3303.03     3153.95     40.27 o 
   4   3   4        7.29        8.24      3.58 o 
   5   3   4     8516.15     9135.20    101.99 o 
   6   3   4     8340.16     8360.77     96.52 o 
   7   3   4      187.50      158.16     10.22 o 
   8   3   4     2733.40     2815.70     50.27 o 
   9   3   4      669.92      729.29     34.28 o 
  10   3   4        1.78       21.76     12.41 o 
  11   3   4        1.23      -16.09     10.73 o 
  12   3   4     1108.90     1130.78     49.00 o 
  13   3   4        8.50       -6.70     20.49 o 
  14   3   4      283.68      324.27     37.44 o 
  15   3   4       24.76       65.21     52.69 o 
  16   3   4       71.74      163.44     49.48 o 
  17   3   4       58.94       98.07     45.25 o 
   0   4   4    12067.91    11410.49    198.88 o 
   1   4   4    12195.96    11888.05    134.46 o 
   2   4   4     2265.89     2232.41     29.16 o 
   3   4   4        7.58       -2.54      3.98 o 
   4   4   4      753.07      693.82     14.50 o 
   5   4   4     3090.37     3014.47     37.09 o 
   6   4   4      899.60      853.45     16.90 o 
   7   4   4     4598.48     4421.13     61.31 o 
   8   4   4      374.86      363.91     16.49 o 
   9   4   4     3182.32     3146.98     51.95 o 
  10   4   4      511.52      532.91     25.02 o 
  11   4   4      305.05      257.72     22.85 o 
  12   4   4      240.00      267.62     29.57 o 
  13   4   4      193.12      247.83     43.24 o 
  14   4   4       17.09      -14.66     30.91 o 
  15   4   4      107.45      106.94     39.98 o 
  16   4   4       19.34       61.75     39.16 o 
  17   4   4       67.89      104.27     46.92 o 
   0   5   4     7971.87     7779.51    112.61 o 
   1   5   4      213.78      156.85      6.74 o 
   2   5   4      396.17      359.77     13.19 o 
   3   5   4     3547.27     3580.17     43.68 o 
   4   5   4     4674.59     4560.12     55.65 o 
   5   5   4     3439.40     3653.57     46.96 o 
   6   5   4      622.94      639.59     15.43 o 
   7   5   4     1281.49     1262.91     27.91 o 
   8   5   4     1196.33     1233.51     28.42 o 
   9   5   4      151.84      141.78     12.54 o 
  10   5   4      420.42      441.09     25.26 o 
  11   5   4       29.37       27.82     16.85 o 
  12   5   4       13.08        6.48     24.08 o 
  13   5   4       17.04       29.39     30.52 o 
  14   5   4      148.42       73.45     35.02 o 
  15   5   4       30.87       22.56     36.21 o 
  16   5   4       53.36      120.54     44.26 o 
   0   6   4     9326.21     9511.92    138.16 o 
   1   6   4       39.73       22.15      4.32 o 
   2   6   4        1.58        0.12      3.66 o 
   3   6   4     1574.90     1559.24     23.10 o 
   4   6   4     1475.38     1459.05     25.42 o 
   5   6   4      542.77      532.01     14.94 o 
   6   6   4     1039.06     1045.54     25.58 o 
   7   6   4      465.01      447.95     15.38 o 
   8   6   4      181.72      192.47     14.62 o 
   9   6   4      856.19      925.86     33.72 o 
  10   6   4       37.33       44.11     17.19 o 
  11   6   4      723.75      842.11     50.55 o 
  12   6   4      271.39      377.04     49.48 o 
  13   6   4      421.47      339.45     49.65 o 
  14   6   4       19.84       87.82     36.30 o 
  15   6   4        0.38      -17.51     36.72 o 
  16   6   4       36.90       37.49     41.36 o 
   0   7   4    12294.13    11883.28    169.95 o 
   1   7   4      501.95      519.44     13.39 o 
   2   7   4       54.48       26.27      4.82 o 
   3   7   4      249.13      240.64     10.79 o 
   4   7   4     1374.81     1341.80     23.77 o 
   5   7   4        1.07       -2.59      6.74 o 
   6   7   4       21.63       18.20      8.06 o 
   7   7   4      329.80      344.09     17.11 o 
   8   7   4      889.81      881.65     28.67 o 
   9   7   4      118.15       98.61     29.95 o 
  10   7   4     3048.87     3315.01    116.89 o 
  11   7   4      706.27      771.36     75.73 o 
  12   7   4      281.44      332.77     50.50 o 
  13   7   4      348.78      348.30     92.55 o 
  14   7   4       46.08       45.37     36.35 o 
  15   7   4       10.41       36.70     36.14 o 
  16   7   4       12.30       39.54     42.18 o 
   0   8   4       20.02       14.32      7.28 o 
   1   8   4      513.84      500.82     15.14 o 
   2   8   4      610.78      585.26     14.81 o 
   3   8   4     2269.36     2309.52     32.97 o 
   4   8   4       26.30       28.15      6.95 o 
   5   8   4        8.49        2.89      7.98 o 
   6   8   4      180.84      152.85     13.68 o 
   7   8   4      324.09      354.61     20.32 o 
   8   8   4      306.29      318.79     18.75 o 
   9   8   4      244.53      349.36     31.61 o 
  10   8   4       73.42       67.83     28.45 o 
  11   8   4      404.53      405.31     43.18 o 
  12   8   4      320.40      272.14     45.82 o 
  13   8   4       53.87       22.57     31.43 o 
  14   8   4      105.07       93.52     41.32 o 
  15   8   4       35.32       34.75     39.89 o 
   0   9   4      311.46      367.00     18.69 o 
   1   9   4       64.72       52.17      7.22 o 
   2   9   4     1762.52     1981.82     32.89 o 
   3   9   4      692.80      768.32     24.01 o 
   4   9   4        5.71       11.54      7.55 o 
   5   9   4       80.79       89.71     13.43 o 
   6   9   4      365.43      419.62     22.58 o 
   7   9   4      110.37      106.46     15.34 o 
   8   9   4      484.43      447.79     24.30 o 
   9   9   4       16.46        2.37     13.60 o 
  10   9   4      202.54      243.08     34.20 o 
  11   9   4       89.73       41.76     27.13 o 
  12   9   4      198.97      187.98     43.63 o 
  13   9   4      157.56      181.78     69.65 o 
  14   9   4       37.53       18.05     36.15 o 
  15   9   4        1.94       30.62     50.22 o 
   0  10   4        2.05       -4.77      9.94 o 
   1  10   4     1285.95     1248.02     47.96 o 
   2  10   4     1129.41     1105.02     39.98 o 
   3  10   4       69.16       83.91      9.99 o 
   4  10   4      141.88      148.06     17.27 o 
   5  10   4      164.30      166.84     15.94 o 
   6  10   4       27.38       18.78     13.18 o 
   7  10   4      878.79      984.51     39.15 o 
   8  10   4        0.92      -17.33     11.56 o 
   9  10   4      117.58      105.41     17.06 o 
  10  10   4       29.06       49.23     25.47 o 
  11  10   4      230.74      232.62     46.56 o 
  12  10   4       43.52       69.45     37.01 o 
  13  10   4       47.93      114.08     41.10 o 
  14  10   4       55.20       53.45     42.89 o 
   0  11   4       10.85       -3.44     12.18 o 
   1  11   4      121.90      136.81     18.76 o 
   2  11   4      530.00      472.33     28.67 o 
   3  11   4      790.20      828.44     26.81 o 
   4  11   4      281.01      297.17     20.86 o 
   5  11   4       67.20       36.84     15.77 o 
   6  11   4      440.54      446.50     30.32 o 
   7  11   4       40.96       28.45     14.76 o 
   8  11   4       53.47       47.93     17.03 o 
   9  11   4      111.47       83.43     19.28 o 
  10  11   4        0.98       -4.13     17.54 o 
  11  11   4        3.69      -21.39     23.74 o 
  12  11   4       33.91       55.03     31.05 o 
  13  11   4       11.25       -4.36     43.83 o 
   0  12   4       82.60       94.19     19.57 o 
   1  12   4      195.44      206.63     18.16 o 
   2  12   4       54.17       47.85     12.13 o 
   3  12   4      230.92      187.27     20.21 o 
   4  12   4      558.06      607.25     24.42 o 
   5  12   4      301.29      342.61     27.28 o 
   6  12   4       24.11       27.30     19.93 o 
   7  12   4       81.19       79.44     26.85 o 
   8  12   4       22.49       88.61     21.39 o 
   9  12   4      114.80      116.86     27.71 o 
  10  12   4        7.70        6.21     21.20 o 
  11  12   4        9.77        7.79     32.90 o 
  12  12   4       12.42       12.35     30.74 o 
  13  12   4       22.19       -7.48     42.80 o 
   0  13   4      192.92      163.24     66.73 o 
   1  13   4      254.48      252.65     22.56 o 
   2  13   4       43.25       76.80     15.16 o 
   3  13   4        1.51      -15.20     11.23 o 
   4  13   4      306.99      310.08     24.68 o 
   5  13   4       83.18       65.45     23.85 o 
   6  13   4      102.40      136.52     29.52 o 
   7  13   4        7.84       21.05     22.30 o 
   8  13   4       19.12       -9.62     22.06 o 
   9  13   4       20.17       21.64     26.76 o 
  10  13   4       44.52       13.87     18.25 o 
  11  13   4       15.39       27.23     38.86 o 
  12  13   4       27.49       18.43     51.26 o 
   0  14   4      190.62      174.80     34.73 o 
   1  14   4       82.23       55.53     15.17 o 
   2  14   4       23.62       34.01     14.37 o 
   3  14   4       90.96       85.65     16.65 o 
   4  14   4       18.67       30.77     16.17 o 
   5  14   4      106.34       93.65     24.32 o 
   6  14   4       18.31       33.12     29.93 o 
   7  14   4        1.58      -13.43     22.58 o 
   8  14   4        7.66       19.13     24.68 o 
   9  14   4       45.59       62.79     28.05 o 
  10  14   4       22.50       40.95     24.93 o 
  11  14   4       10.53      -39.38     59.16 o 
   0  15   4       99.68      129.03     32.44 o 
   1  15   4       68.15       56.86     18.96 o 
   2  15   4      144.80      169.45     20.60 o 
   3  15   4       10.35       16.99     14.96 o 
   4  15   4       16.51       16.72     16.27 o 
   5  15   4       30.91       27.70     29.14 o 
   6  15   4        1.85        1.11     29.45 o 
   7  15   4        0.07       13.24     30.82 o 
   8  15   4       50.92       57.78     65.13 o 
   9  15   4       39.72       33.22     26.42 o 
  10  15   4       18.49       45.73     27.92 o 
   0  16   4       15.74      -22.71     23.34 o 
   1  16   4       75.94       97.72     20.95 o 
   2  16   4       28.90       22.22     17.14 o 
   3  16   4       13.49       28.73     16.10 o 
   4  16   4        3.46       12.26     16.90 o 
   5  16   4       17.22       45.98     25.47 o 
   6  16   4       14.23       40.92     29.09 o 
   7  16   4       13.11       14.15     42.05 o 
   8  16   4        2.95       19.37     32.04 o 
   0  17   4       56.15       63.45     31.36 o 
   1  17   4        3.77      -10.76     18.34 o 
   2  17   4       30.84       11.13     17.73 o 
   3  17   4       18.68       17.78     17.19 o 
   4  17   4        4.47       22.78     25.00 o 
   5  17   4        1.08       -2.01     24.92 o 
   6  17   4        6.70       -7.72     33.99 o 
   0  18   4        0.05        3.50     28.75 o 
   1  18   4       19.72       21.61     20.94 o 
   2  18   4        3.76       43.27     19.47 o 
   3  18   4       22.55       18.02     18.00 o 
   1   1   5      572.11      528.54     14.09 o 
   2   1   5     2831.18     2671.41     39.51 o 
   3   1   5     2061.69     2244.08     31.52 o 
   4   1   5     1092.02     1053.26     18.55 o 
   5   1   5      119.27      168.71     10.77 o 
   6   1   5     1594.83     1949.84     33.28 o 
   7   1   5      996.48     1041.52     23.10 o 
   8   1   5       93.81      110.78      9.98 o 
   9   1   5       16.74       10.85      7.63 o 
  10   1   5      719.86      726.28     27.78 o 
  11   1   5      593.75      570.36     38.65 o 
  12   1   5      777.26      784.33     39.30 o 
  13   1   5        0.04       24.72     20.16 o 
  14   1   5       40.96       14.76     25.79 o 
  15   1   5        0.40      -19.36     28.56 o 
  16   1   5       18.97       80.43     35.68 o 
  17   1   5        2.63      -20.10     33.27 o 
   1   2   5       16.21       10.01      3.81 o 
   2   2   5      353.21      312.18     12.31 o 
   3   2   5     1057.27     1110.79     18.11 o 
   4   2   5     2982.63     3463.74     44.41 o 
   5   2   5     3101.57     3452.30     48.64 o 
   6   2   5     4488.24     4675.58     68.45 o 
   7   2   5        0.10        9.90      5.62 o 
   8   2   5      952.05      941.24     25.59 o 
   9   2   5      315.93      344.27     17.80 o 
  10   2   5      280.80      258.34     22.03 o 
  11   2   5       82.84      105.76     17.96 o 
  12   2   5      305.45      274.47     28.13 o 
  13   2   5      370.93      380.54     38.45 o 
  14   2   5       58.35       64.65     28.91 o 
  15   2   5        0.52       34.68     33.94 o 
  16   2   5       96.21      181.47     36.12 o 
  17   2   5       20.36       59.30     53.69 o 
   1   3   5        0.30        9.44      4.13 o 
   2   3   5     3675.72     3763.33     46.40 o 
   3   3   5     1017.15     1105.83     18.29 o 
   4   3   5     3791.90     3883.89     49.37 o 
   5   3   5      490.58      513.95     12.10 o 
   6   3   5     1220.60     1446.61     26.24 o 
   7   3   5      952.22      979.97     22.88 o 
   8   3   5       76.28       71.77      9.48 o 
   9   3   5       99.10       79.65      9.97 o 
  10   3   5      289.45      282.10     37.23 o 
  11   3   5      344.56      372.19     31.99 o 
  12   3   5      287.84      251.03     28.33 o 
  13   3   5       39.25       34.63     21.94 o 
  14   3   5       90.76       52.20     25.87 o 
  15   3   5        0.07      -11.36     31.92 o 
  16   3   5       27.67       32.77     39.73 o 
  17   3   5        0.63       14.71     41.97 o 
   1   4   5     6488.29     6402.71     76.59 o 
   2   4   5     1711.07     1736.65     26.32 o 
   3   4   5      488.39      548.01     13.81 o 
   4   4   5      145.36      160.20      8.08 o 
   5   4   5     1943.16     2062.20     28.90 o 
   6   4   5      329.07      324.90     12.02 o 
   7   4   5       91.80      101.09      9.13 o 
   8   4   5       39.64       28.13      7.83 o 
   9   4   5      490.63      479.03     18.86 o 
  10   4   5      921.03      919.93     33.08 o 
  11   4   5      121.69      126.31     20.52 o 
  12   4   5       65.39       33.81     19.89 o 
  13   4   5        0.22      -18.44     26.88 o 
  14   4   5       35.15       44.23     35.62 o 
  15   4   5       39.71       70.49     39.05 o 
  16   4   5       30.78       25.56     37.67 o 
   1   5   5      325.46      330.48      9.27 o 
   2   5   5      407.09      435.55     13.70 o 
   3   5   5      407.77      421.57     12.12 o 
   4   5   5      138.58      154.11      9.45 o 
   5   5   5       29.25       18.79      5.14 o 
   6   5   5        0.24       -7.15      4.77 o 
   7   5   5       31.33       23.69      7.83 o 
   8   5   5       40.38       29.99      8.72 o 
   9   5   5      435.17      456.04     19.80 o 
  10   5   5        3.33        5.48      8.96 o 
  11   5   5      372.68      395.20     39.75 o 
  12   5   5      315.01      293.91     43.73 o 
  13   5   5       59.19       -2.42     27.11 o 
  14   5   5       25.76       13.98     32.01 o 
  15   5   5        6.94      -31.55     29.83 o 
  16   5   5       15.99        6.99     38.94 o 
   1   6   5        4.14       -3.74      3.67 o 
   2   6   5     4656.45     4924.69     56.23 o 
   3   6   5        1.42        2.15      4.46 o 
   4   6   5      128.38      103.46     10.34 o 
   5   6   5        0.16       -2.07      4.98 o 
   6   6   5      790.82      873.13     25.27 o 
   7   6   5       35.61       38.28      7.45 o 
   8   6   5      137.75      151.47     15.27 o 
   9   6   5        0.20       -0.08     11.62 o 
  10   6   5        1.97       -5.87     15.01 o 
  11   6   5        0.70      -17.11     23.31 o 
  12   6   5        5.52       14.55     26.90 o 
  13   6   5       53.14       12.65     32.99 o 
  14   6   5        5.26       26.09     33.67 o 
  15   6   5       14.80       -7.47     35.41 o 
  16   6   5        3.69       33.46     42.60 o 
   1   7   5      127.20      109.66      6.98 o 
   2   7   5     1257.19     1219.02     20.87 o 
   3   7   5      285.96      308.68     10.89 o 
   4   7   5      197.10      202.82     14.11 o 
   5   7   5       81.57       77.34     10.14 o 
   6   7   5       11.58        2.50      7.67 o 
   7   7   5      394.74      434.10     28.41 o 
   8   7   5       31.91       25.64     10.96 o 
   9   7   5        1.74       15.08     15.43 o 
  10   7   5      247.60      277.84     34.00 o 
  11   7   5      329.42      402.27     51.06 o 
  12   7   5        9.44       -4.30     27.63 o 
  13   7   5       59.97       84.80     35.23 o 
  14   7   5        2.56      -26.91     29.90 o 
  15   7   5        9.28       45.70     38.26 o 
  16   7   5       50.66       99.40     44.07 o 
   1   8   5     1085.65     1101.16     21.51 o 
   2   8   5     1017.71     1080.29     23.38 o 
   3   8   5      432.15      528.06     16.79 o 
   4   8   5       11.16       11.29      7.23 o 
   5   8   5      517.16      554.54     22.69 o 
   6   8   5      102.94       83.78     12.27 o 
   7   8   5        0.16        4.00      9.99 o 
   8   8   5       21.48       13.34     10.97 o 
   9   8   5        0.14      -20.57     14.99 o 
  10   8   5       20.39       -0.33     19.94 o 
  11   8   5      294.10      221.76     43.03 o 
  12   8   5        5.02       -0.38     30.00 o 
  13   8   5       53.38       53.28     33.53 o 
  14   8   5        9.33        1.96     33.37 o 
  15   8   5       10.94       -7.94     37.79 o 
   1   9   5      172.07      161.14     11.82 o 
   2   9   5       26.50       24.88      7.24 o 
   3   9   5        6.63       11.91      7.18 o 
   4   9   5      237.59      222.51     17.74 o 
   5   9   5        0.55       -1.34      9.23 o 
   6   9   5        7.04       16.18     11.56 o 
   7   9   5       14.48        6.58     12.06 o 
   8   9   5      152.27      123.01     19.91 o 
   9   9   5      166.80      173.68     26.64 o 
  10   9   5        0.55      -11.49     21.34 o 
  11   9   5       21.15       -1.43     28.97 o 
  12   9   5       17.39       -3.51     27.93 o 
  13   9   5       35.41       54.34     36.88 o 
  14   9   5        4.03       -4.82     37.42 o 
  15   9   5        0.35      -42.13     34.91 o 
   1  10   5        0.11        0.22      7.82 o 
   2  10   5      206.09      190.36     13.51 o 
   3  10   5       17.75       11.56      8.03 o 
   4  10   5       52.99       56.21     11.30 o 
   5  10   5       16.03       18.63     11.37 o 
   6  10   5       63.17       64.31     21.47 o 
   7  10   5        3.76       21.93     13.92 o 
   8  10   5        4.32       12.65     14.36 o 
   9  10   5       51.13       53.92     15.90 o 
  10  10   5       74.21       86.67     51.85 o 
  11  10   5        0.06        2.61     25.20 o 
  12  10   5       17.08       21.78     33.39 o 
  13  10   5        4.56       19.27     38.23 o 
  14  10   5       10.72       -8.08     39.43 o 
   1  11   5       27.39       34.22     10.98 o 
   2  11   5      181.13      163.56     21.03 o 
   3  11   5       47.05       38.35     11.48 o 
   4  11   5       77.38       81.81     12.11 o 
   5  11   5       22.74       24.76     12.98 o 
   6  11   5        2.92        0.74     13.42 o 
   7  11   5        1.71       13.54     15.00 o 
   8  11   5      227.49      227.92     25.21 o 
   9  11   5       84.61       60.49     18.75 o 
  10  11   5       76.03       67.00     21.25 o 
  11  11   5       54.20       25.48     32.49 o 
  12  11   5        0.04      -25.90     31.64 o 
  13  11   5       11.54       14.96     39.43 o 
   1  12   5        0.30       -2.53     11.04 o 
   2  12   5       11.43        5.77     11.39 o 
   3  12   5       31.34       32.00     12.67 o 
   4  12   5        6.15       -7.91     11.62 o 
   5  12   5       70.06       70.95     18.34 o 
   6  12   5       31.09       29.64     17.85 o 
   7  12   5       39.66       34.41     17.15 o 
   8  12   5      119.07       87.07     21.75 o 
   9  12   5        0.55       13.18     18.04 o 
  10  12   5       10.23       46.91     26.77 o 
  11  12   5       49.81        5.97     34.11 o 
  12  12   5       22.52       15.67     37.58 o 
  13  12   5        2.04        7.36     42.31 o 
   1  13   5        1.63       14.19     13.10 o 
   2  13   5       18.16       25.17     13.07 o 
   3  13   5        0.51        3.61     12.26 o 
   4  13   5       91.04       95.33     22.17 o 
   5  13   5       33.08       62.38     19.97 o 
   6  13   5        3.08        6.11     22.63 o 
   7  13   5       96.83       50.86     25.58 o 
   8  13   5        4.06       29.56     25.30 o 
   9  13   5        8.61       18.89     19.56 o 
  10  13   5        0.21       10.04     18.64 o 
  11  13   5       30.82      -11.81     36.80 o 
  12  13   5        1.37       11.40     41.11 o 
   1  14   5        1.36       -1.67     13.61 o 
   2  14   5        2.85       21.35     14.00 o 
   3  14   5       44.18       42.48     16.90 o 
   4  14   5        9.86       14.49     21.91 o 
   5  14   5       25.80       45.29     22.83 o 
   6  14   5       28.96       59.19     37.86 o 
   7  14   5        3.43       -0.39     27.68 o 
   8  14   5        5.78      -25.89     25.10 o 
   9  14   5        7.69        2.51     24.82 o 
  10  14   5       18.01       -3.93     22.89 o 
  11  14   5        0.74      -16.04     66.82 o 
   1  15   5        0.12        6.94     15.58 o 
   2  15   5       60.33       56.19     16.92 o 
   3  15   5        2.94       16.48     14.82 o 
   4  15   5        6.06       13.16     16.66 o 
   5  15   5       17.80       42.34     23.18 o 
   6  15   5        4.49       -9.58     29.55 o 
   7  15   5       19.29        2.72     29.73 o 
   8  15   5       33.56        0.94     25.12 o 
   9  15   5        0.33       -6.41     25.98 o 
   1  16   5        0.49       11.24     22.05 o 
   2  16   5        3.61        5.63     21.81 o 
   3  16   5       29.40       30.09     16.90 o 
   4  16   5        2.32       15.51     18.26 o 
   5  16   5        4.52       43.82     24.11 o 
   6  16   5        7.86        6.40     28.02 o 
   7  16   5       12.41       19.87     35.40 o 
   8  16   5        4.19       -1.86     31.26 o 
   1  17   5        0.23       -4.28     18.39 o 
   2  17   5        1.93        0.98     17.77 o 
   3  17   5        2.24        3.42     16.55 o 
   4  17   5        3.85       -8.67     25.45 o 
   5  17   5        7.80       -9.19     25.61 o 
   6  17   5        0.81       14.29     31.83 o 
   1  18   5        1.41      -14.51     20.66 o 
   2  18   5        4.56       22.58     19.07 o 
   0   0   6      821.52      720.98     35.33 o 
   1   0   6      628.81      620.54     28.71 o 
   2   0   6    14906.42    14157.03    216.34 o 
   3   0   6       98.29      110.18      9.88 o 
   4   0   6    24250.18    24308.32    363.35 o 
   5   0   6     3343.54     3671.97     73.62 o 
   6   0   6        7.76       11.96      7.62 o 
   7   0   6     1298.99     1429.80     42.25 o 
   8   0   6     1402.84     1352.03     42.40 o 
   9   0   6        1.58        6.69     12.34 o 
  10   0   6        4.62       10.53     18.18 o 
  11   0   6       59.39        3.40     22.32 o 
  12   0   6      281.82      260.88     55.09 o 
  13   0   6       55.69       46.37     29.95 o 
  14   0   6      163.14      189.51     51.90 o 
  15   0   6        2.03      -31.13     71.68 o 
  16   0   6       41.28       45.66     48.46 o 
  17   0   6        0.04      -14.75     58.36 o 
   0   1   6     2935.35     2829.28     62.77 o 
   1   1   6     7684.20     7478.99    100.62 o 
   2   1   6      347.13      316.02     10.33 o 
   3   1   6    17378.23    17018.17    172.84 o 
   4   1   6      553.54      531.79     14.46 o 
   5   1   6    14218.65    14369.93    181.62 o 
   6   1   6      326.48      373.42     14.64 o 
   7   1   6     1494.37     1311.77     27.30 o 
   8   1   6       71.46       71.22      8.92 o 
   9   1   6     1050.26     1033.92     30.85 o 
  10   1   6      351.48      334.72     20.73 o 
  11   1   6      278.14      290.06     25.17 o 
  12   1   6      632.90      604.91     35.56 o 
  13   1   6      208.42      282.52     38.28 o 
  14   1   6        5.63       17.95     25.19 o 
  15   1   6      174.42      217.89     41.34 o 
  16   1   6        0.07        5.56     30.72 o 
  17   1   6       46.46       67.63     40.12 o 
   0   2   6     8351.22     7769.27    146.60 o 
   1   2   6       42.17       44.77      7.64 o 
   2   2   6     1843.39     1722.34     24.08 o 
   3   2   6      325.18      374.74      9.65 o 
   4   2   6     6095.79     5843.81     65.45 o 
   5   2   6       33.64       46.78      6.17 o 
   6   2   6     7451.67     7423.20    107.36 o 
   7   2   6       21.00       14.02      6.27 o 
   8   2   6     1604.90     1610.62     34.39 o 
   9   2   6        3.01       -4.49      9.45 o 
  10   2   6      521.75      464.19     30.13 o 
  11   2   6        1.20        0.72     16.06 o 
  12   2   6      185.11      198.00     30.11 o 
  13   2   6       72.85       82.05     27.59 o 
  14   2   6      352.22      436.33     47.91 o 
  15   2   6        0.88       -2.93     28.79 o 
  16   2   6      200.50      240.84     46.64 o 
  17   2   6        1.82       38.27     43.27 o 
   0   3   6      356.80      352.97     15.84 o 
   1   3   6      361.20      395.30     10.79 o 
   2   3   6     4284.50     4474.37     51.57 o 
   3   3   6     6695.21     6462.18     70.41 o 
   4   3   6      293.42      269.18      9.56 o 
   5   3   6     4556.26     4585.37     61.90 o 
   6   3   6      668.87      809.87     21.75 o 
   7   3   6     2654.26     2657.26     49.38 o 
   8   3   6        1.51       -3.08      7.71 o 
   9   3   6      111.39      148.46     15.01 o 
  10   3   6        8.06       20.87     11.50 o 
  11   3   6      113.20       92.39     19.64 o 
  12   3   6      394.25      375.80     37.44 o 
  13   3   6      325.55      456.78     55.26 o 
  14   3   6       11.53       -9.05     25.60 o 
  15   3   6      263.53      351.72     59.89 o 
  16   3   6       24.65       31.61     41.67 o 
   0   4   6      423.19      352.81     16.60 o 
   1   4   6     1069.66      988.21     16.94 o 
   2   4   6     3319.79     3238.25     42.06 o 
   3   4   6      816.00      747.30     15.79 o 
   4   4   6     2339.25     2112.64     31.40 o 
   5   4   6      192.31      199.29      9.37 o 
   6   4   6     8394.26     8211.64     95.51 o 
   7   4   6      417.55      421.58     17.77 o 
   8   4   6     1493.04     1518.47     36.76 o 
   9   4   6       35.47       34.70     11.91 o 
  10   4   6      127.11      155.49     14.34 o 
  11   4   6       49.98       46.05     16.26 o 
  12   4   6      452.99      450.60     51.03 o 
  13   4   6       66.75       56.38     27.91 o 
  14   4   6      242.66      319.28     54.40 o 
  15   4   6        4.56       24.71     34.36 o 
  16   4   6      334.25      400.65     62.65 o 
   0   5   6     1227.35     1428.10     30.54 o 
   1   5   6     2395.75     2098.85     30.85 o 
   2   5   6       81.71       79.96      6.39 o 
   3   5   6       83.75       61.31      7.74 o 
   4   5   6      421.59      432.80     13.63 o 
   5   5   6     1988.98     1929.89     32.78 o 
   6   5   6       78.04       74.35      7.91 o 
   7   5   6     2859.81     2934.07     48.56 o 
   8   5   6       89.73       73.01     13.61 o 
   9   5   6       60.20       61.13     12.59 o 
  10   5   6       94.69      105.65     21.20 o 
  11   5   6      955.91     1091.71     58.30 o 
  12   5   6       16.43       11.19     27.15 o 
  13   5   6      206.93      215.63     45.09 o 
  14   5   6       19.03       75.22     35.33 o 
  15   5   6      139.61       65.37     48.94 o 
  16   5   6        0.85       37.67     39.45 o 
   0   6   6      343.40      379.15     14.27 o 
   1   6   6       31.60       33.86      4.75 o 
   2   6   6     6920.24     6935.16     75.93 o 
   3   6   6        0.17        0.73      4.71 o 
   4   6   6     2561.30     2649.58     37.24 o 
   5   6   6      364.10      374.33     19.20 o 
   6   6   6      432.68      446.80     23.73 o 
   7   6   6       42.32       22.34      7.63 o 
   8   6   6      232.69      242.26     15.38 o 
   9   6   6       12.80       14.47     14.94 o 
  10   6   6       78.33       89.11     23.49 o 
  11   6   6       81.19       94.12     31.25 o 
  12   6   6      473.62      562.53     61.28 o 
  13   6   6       10.78       18.90     31.26 o 
  14   6   6       20.53      -43.25     29.00 o 
  15   6   6        8.82       66.89     48.45 o 
  16   6   6       38.97       16.18     40.94 o 
   0   7   6      779.58      744.65     20.73 o 
   1   7   6    11628.05    12110.33    122.29 o 
   2   7   6      456.42      515.96     14.26 o 
   3   7   6     2512.69     2555.66     34.75 o 
   4   7   6      682.88      752.04     18.64 o 
   5   7   6      253.43      259.91     15.16 o 
   6   7   6        9.87       21.09      9.24 o 
   7   7   6      643.55      708.34     24.71 o 
   8   7   6       70.88       35.52     13.06 o 
   9   7   6      947.68     1022.83     61.41 o 
  10   7   6       15.26       30.98     21.32 o 
  11   7   6      546.05      483.21     60.05 o 
  12   7   6        1.95       -0.08     41.03 o 
  13   7   6        0.85        6.39     31.21 o 
  14   7   6        0.04      -22.31     31.03 o 
  15   7   6       26.67       17.78     39.61 o 
   0   8   6    10280.21    10909.25    181.29 o 
   1   8   6      101.57       75.19      6.95 o 
   2   8   6     1166.36     1251.63     24.82 o 
   3   8   6       38.13       33.44      6.81 o 
   4   8   6      357.14      387.84     21.01 o 
   5   8   6      250.84      292.71     17.74 o 
   6   8   6      255.44      268.21     18.37 o 
   7   8   6        0.41        3.61     11.53 o 
   8   8   6       16.74       13.73     10.90 o 
   9   8   6      104.15      100.19     18.98 o 
  10   8   6      953.00     1144.45     81.47 o 
  11   8   6       21.53       17.05     29.30 o 
  12   8   6      271.86      241.94     55.47 o 
  13   8   6       44.60       99.67     40.99 o 
  14   8   6       22.09       76.12     40.05 o 
  15   8   6        3.23       27.49     41.38 o 
   0   9   6        1.53       -1.66      9.66 o 
   1   9   6     4545.05     4525.30     56.40 o 
   2   9   6       71.54       72.11      8.65 o 
   3   9   6      634.19      643.74     20.33 o 
   4   9   6       15.01       23.90      8.51 o 
   5   9   6      108.53      122.43     13.82 o 
   6   9   6       28.04       33.33     14.00 o 
   7   9   6       17.22       17.17     12.18 o 
   8   9   6        8.59       -0.85     12.22 o 
   9   9   6      945.07     1010.34     62.75 o 
  10   9   6       10.92        7.54     26.47 o 
  11   9   6      144.25      168.80     71.69 o 
  12   9   6        2.27       82.04     34.34 o 
  13   9   6       92.34      122.90     42.15 o 
  14   9   6       19.10       36.21     37.38 o 
   0  10   6     3388.62     3647.69    117.82 o 
   1  10   6       15.14        1.99      8.29 o 
   2  10   6      839.68      883.70     27.97 o 
   3  10   6      145.79      143.36     11.77 o 
   4  10   6      314.38      341.43     21.95 o 
   5  10   6        3.61        3.02     11.72 o 
   6  10   6      105.85       94.14     16.65 o 
   7  10   6       58.70       46.24     15.54 o 
   8  10   6      473.87      528.80     36.70 o 
   9  10   6        0.02       -5.71     16.75 o 
  10  10   6      504.42      563.85     81.22 o 
  11  10   6       32.92       -3.75     31.92 o 
  12  10   6       11.10       24.44     33.66 o 
  13  10   6        3.24       -2.07     33.26 o 
  14  10   6       65.02       19.92     46.06 o 
   0  11   6       32.86       35.90     14.42 o 
   1  11   6      244.05      311.22     23.74 o 
   2  11   6        1.46       11.14     10.94 o 
   3  11   6       62.20       63.33     11.70 o 
   4  11   6      190.54      225.12     17.43 o 
   5  11   6      395.10      460.09     27.09 o 
   6  11   6        3.89       13.69     14.02 o 
   7  11   6       53.11       66.11     17.83 o 
   8  11   6        3.86       -5.90     15.38 o 
   9  11   6      123.55      106.74     20.70 o 
  10  11   6       17.01       21.30     38.11 o 
  11  11   6      120.36      136.29     45.55 o 
  12  11   6        0.03      -18.27     32.47 o 
  13  11   6      120.44      134.94     47.74 o 
   0  12   6      120.68       82.58     20.96 o 
   1  12   6       40.83       24.60     11.74 o 
   2  12   6      415.24      417.63     25.60 o 
   3  12   6        0.06        3.26     11.47 o 
   4  12   6      125.89      134.16     15.23 o 
   5  12   6        0.06        9.63     16.77 o 
   6  12   6       20.72       23.44     19.95 o 
   7  12   6        2.34       -0.17     17.40 o 
   8  12   6      318.00      310.11     38.52 o 
   9  12   6       34.33       28.49     24.24 o 
  10  12   6       41.04       56.34     24.87 o 
  11  12   6        0.15       34.45     35.35 o 
  12  12   6      100.11      121.14     61.48 o 
   0  13   6        4.89      -24.76     16.50 o 
   1  13   6       44.07       33.69     14.52 o 
   2  13   6        0.30       20.15     14.78 o 
   3  13   6      624.44      609.10     49.05 o 
   4  13   6       10.10        9.85     12.00 o 
   5  13   6       39.72        9.90     18.35 o 
   6  13   6        2.40      -11.97     21.88 o 
   7  13   6      113.04       96.52     35.08 o 
   8  13   6       27.17       36.49     22.68 o 
   9  13   6       28.97       47.21     44.93 o 
  10  13   6        3.18        9.57     18.26 o 
  11  13   6       50.65       23.19     46.75 o 
   0  14   6       25.93       50.29     45.44 o 
   1  14   6       25.08       35.73     14.80 o 
   2  14   6      125.23      159.08     19.54 o 
   3  14   6       30.95       22.36     14.78 o 
   4  14   6       56.71       65.73     19.23 o 
   5  14   6        1.70      -20.64     25.11 o 
   6  14   6       46.21       79.27     33.21 o 
   7  14   6        0.20      -24.50     23.01 o 
   8  14   6       42.66       38.03     27.60 o 
   9  14   6       13.50       -7.19     24.26 o 
  10  14   6       19.28       21.49     24.29 o 
   0  15   6        6.14       -4.82     23.70 o 
   1  15   6       82.27       77.03     18.79 o 
   2  15   6       48.17       73.24     25.49 o 
   3  15   6      112.69      109.17     18.76 o 
   4  15   6      130.74      118.70     25.31 o 
   5  15   6        5.12        5.25     22.94 o 
   6  15   6        0.67       -2.21     25.93 o 
   7  15   6       61.69       49.07     33.58 o 
   8  15   6        7.76        5.19     26.33 o 
   9  15   6       21.52       45.93     28.75 o 
   0  16   6       44.60       49.42     27.87 o 
   1  16   6        2.95        0.51     16.32 o 
   2  16   6       41.57       54.95     18.33 o 
   3  16   6        0.26       18.20     15.73 o 
   4  16   6       29.15       30.29     19.44 o 
   5  16   6        6.45        8.60     24.18 o 
   6  16   6       33.75       25.84     30.32 o 
   7  16   6        0.98       16.82     49.71 o 
   0  17   6        0.21        1.67     27.38 o 
   1  17   6       25.67       51.61     24.25 o 
   2  17   6        2.89       10.27     17.60 o 
   3  17   6        0.12        3.42     16.70 o 
   4  17   6        3.28        7.91     25.50 o 
   5  17   6       34.78       37.01     28.82 o 
   0  18   6       14.69       29.71     38.49 o 
   1   1   7        0.01        2.52      4.27 o 
   2   1   7     7803.64     7716.02     90.24 o 
   3   1   7       49.33       41.29      5.31 o 
   4   1   7        4.66        1.52      4.27 o 
   5   1   7      567.88      628.85     16.88 o 
   6   1   7       70.02       63.50      8.10 o 
   7   1   7      323.00      356.56     15.60 o 
   8   1   7      619.83      650.12     25.54 o 
   9   1   7      291.81      344.12     21.89 o 
  10   1   7      276.59      217.20     25.88 o 
  11   1   7       61.27       65.36     17.23 o 
  12   1   7        0.11       16.37     25.32 o 
  13   1   7       38.32       29.76     22.89 o 
  14   1   7        9.85       20.33     29.09 o 
  15   1   7        3.31        7.67     28.86 o 
  16   1   7       58.55       46.18     31.14 o 
   1   2   7       19.84       17.89      4.70 o 
   2   2   7     1136.23     1254.49     21.49 o 
   3   2   7     3151.64     3443.41     43.17 o 
   4   2   7      149.39      147.93      7.78 o 
   5   2   7     1429.38     1423.84     26.85 o 
   6   2   7     2248.39     2406.31     40.47 o 
   7   2   7      850.70      839.67     31.15 o 
   8   2   7     1130.51     1068.39     32.53 o 
   9   2   7      385.57      418.89     22.66 o 
  10   2   7      212.60      154.53     31.56 o 
  11   2   7       82.49      109.64     21.35 o 
  12   2   7       69.67      125.34     25.62 o 
  13   2   7       13.79       55.54     26.61 o 
  14   2   7        1.17      -26.30     24.17 o 
  15   2   7        1.29       39.36     29.60 o 
  16   2   7        3.80       41.22     34.13 o 
   1   3   7       38.43       47.37      6.65 o 
   2   3   7     3220.02     3213.39     41.37 o 
   3   3   7      118.99      136.99      7.01 o 
   4   3   7      111.71       99.32      9.00 o 
   5   3   7      608.33      617.11     23.08 o 
   6   3   7      262.00      258.01     11.70 o 
   7   3   7      387.02      444.20     19.18 o 
   8   3   7      351.87      341.76     22.14 o 
   9   3   7      337.84      318.36     32.39 o 
  10   3   7       26.29       23.62     15.61 o 
  11   3   7        4.55        6.31     16.78 o 
  12   3   7      293.18      330.03     43.36 o 
  13   3   7      137.96      121.40     27.57 o 
  14   3   7        1.01       12.72     23.52 o 
  15   3   7        0.05       -9.72     27.95 o 
  16   3   7        6.42       28.84     43.16 o 
   1   4   7     1315.63     1328.08     18.70 o 
   2   4   7      523.86      519.83     12.15 o 
   3   4   7     3146.27     3337.42     44.13 o 
   4   4   7      480.26      533.05     21.93 o 
   5   4   7      541.09      616.25     16.71 o 
   6   4   7      219.33      211.02     10.61 o 
   7   4   7       26.17       46.05      8.22 o 
   8   4   7        7.21       -4.34     10.58 o 
   9   4   7      954.08      895.87     35.70 o 
  10   4   7      138.19      123.33     20.26 o 
  11   4   7      143.93       85.23     18.79 o 
  12   4   7       21.92       35.47     20.59 o 
  13   4   7      488.17      455.26     49.07 o 
  14   4   7       60.70      -10.12     30.28 o 
  15   4   7        0.62       40.33     36.16 o 
  16   4   7        5.58      -46.90     36.20 o 
   1   5   7        6.53        6.71      3.96 o 
   2   5   7     2466.88     2707.10     36.76 o 
   3   5   7      202.99      251.46     10.56 o 
   4   5   7       54.73       54.16      7.36 o 
   5   5   7       98.23      132.95     12.11 o 
   6   5   7        6.24        6.86      7.17 o 
   7   5   7      193.81      164.24     13.69 o 
   8   5   7      474.87      384.30     22.07 o 
   9   5   7       20.26        5.80     13.10 o 
  10   5   7      102.52       65.66     25.15 o 
  11   5   7      126.06      123.94     26.10 o 
  12   5   7      202.29      170.98     58.99 o 
  13   5   7       66.72       64.87     33.76 o 
  14   5   7       11.34       28.58     34.13 o 
  15   5   7        0.00       15.98     36.29 o 
  16   5   7        4.21      -17.37     37.66 o 
   1   6   7       95.18      115.05      8.29 o 
   2   6   7      156.72      179.35      9.37 o 
   3   6   7       18.45        8.51      5.33 o 
   4   6   7      119.44      118.95      8.76 o 
   5   6   7        8.32       -0.70      7.49 o 
   6   6   7       33.02       33.01      8.78 o 
   7   6   7       86.56       86.72     10.33 o 
   8   6   7      160.55      179.94     17.88 o 
   9   6   7       18.55       33.58     20.74 o 
  10   6   7      190.62      173.49     27.89 o 
  11   6   7      101.21       70.63     30.38 o 
  12   6   7       15.72       19.49     28.91 o 
  13   6   7       94.68       58.17     33.26 o 
  14   6   7        0.24      -16.92     30.97 o 
  15   6   7        1.11       36.01     37.73 o 
  16   6   7        4.14      -27.38     38.42 o 
   1   7   7      484.29      460.68     16.09 o 
   2   7   7     1395.83     1450.53     27.17 o 
   3   7   7     1037.94     1134.70     21.46 o 
   4   7   7       23.28       31.86      7.27 o 
   5   7   7      474.39      482.63     25.40 o 
   6   7   7       82.89      106.43     15.70 o 
   7   7   7       57.82       70.42     12.61 o 
   8   7   7     1004.04     1044.39     55.00 o 
   9   7   7       19.13        2.85     18.69 o 
  10   7   7       44.51       47.86     25.13 o 
  11   7   7       64.08       69.93     57.86 o 
  12   7   7       11.49       41.87     31.19 o 
  13   7   7       13.25       -9.29     27.79 o 
  14   7   7       51.71       21.28     35.04 o 
  15   7   7        0.01        6.88     36.98 o 
   1   8   7      485.40      561.69     15.40 o 
   2   8   7       48.71       34.44      7.05 o 
   3   8   7      134.82      153.50     10.54 o 
   4   8   7       44.04       28.11      8.80 o 
   5   8   7       24.68       24.00      9.80 o 
   6   8   7       96.46       95.53     16.15 o 
   7   8   7     1227.84     1200.09     44.83 o 
   8   8   7       72.28       63.02     17.78 o 
   9   8   7      122.13      139.48     26.30 o 
  10   8   7        1.43        0.50     32.37 o 
  11   8   7       82.94       18.84     30.10 o 
  12   8   7        3.48      -34.17     27.88 o 
  13   8   7       12.14       18.73     32.98 o 
  14   8   7        1.34        3.10     34.09 o 
  15   8   7       41.61       22.09     41.36 o 
   1   9   7      116.95      121.70     10.15 o 
   2   9   7      213.41      224.02     12.94 o 
   3   9   7       10.78       12.08      7.80 o 
   4   9   7      303.18      322.90     16.84 o 
   5   9   7       84.49       62.02     12.58 o 
   6   9   7      282.65      245.30     20.26 o 
   7   9   7      206.37      164.23     18.81 o 
   8   9   7      119.26      102.01     18.14 o 
   9   9   7        0.16       -2.50     15.93 o 
  10   9   7       77.99       27.28     48.07 o 
  11   9   7       10.07        6.60     31.24 o 
  12   9   7        0.04      -15.40     31.83 o 
  13   9   7       39.20       72.36     38.15 o 
  14   9   7       18.67       15.82     38.86 o 
   1  10   7        1.72        7.40      8.89 o 
   2  10   7       42.45       52.78     11.01 o 
   3  10   7       15.61       -2.40      8.32 o 
   4  10   7        0.14        2.98      8.08 o 
   5  10   7       25.82       17.73     11.87 o 
   6  10   7       11.73        3.03     13.12 o 
   7  10   7      333.61      317.02     26.62 o 
   8  10   7       18.12       16.38     17.51 o 
   9  10   7       28.76       33.20     16.27 o 
  10  10   7       40.49       65.72     33.68 o 
  11  10   7        8.67      -11.49     29.39 o 
  12  10   7        0.22       49.53     35.74 o 
  13  10   7        6.43       44.22     39.23 o 
  14  10   7        6.46        3.75     37.06 o 
   1  11   7      176.07      167.40     16.98 o 
   2  11   7      295.39      339.51     22.69 o 
   3  11   7      456.00      433.85     21.60 o 
   4  11   7       34.14       16.59     10.23 o 
   5  11   7      131.18      134.63     18.39 o 
   6  11   7      211.11      187.39     22.27 o 
   7  11   7      113.35       91.02     17.84 o 
   8  11   7       49.11       60.69     18.07 o 
   9  11   7        4.37        6.31     17.14 o 
  10  11   7      125.19      119.53     50.01 o 
  11  11   7        0.03      -34.15     32.14 o 
  12  11   7        0.12       18.39     35.37 o 
  13  11   7        0.05       49.27     42.14 o 
   1  12   7      133.68      110.46     15.39 o 
   2  12   7        0.17        2.71     12.54 o 
   3  12   7       79.88       88.36     18.63 o 
   4  12   7       29.53        6.97     11.31 o 
   5  12   7       19.26       41.21     22.04 o 
   6  12   7       98.93       75.69     23.07 o 
   7  12   7       33.40       21.66     20.65 o 
   8  12   7       30.23       49.66     18.95 o 
   9  12   7       15.89       16.48     20.72 o 
  10  12   7        1.86       23.80     23.13 o 
  11  12   7       16.36      -14.48     62.32 o 
  12  12   7        0.41      -54.99     36.89 o 
   1  13   7        1.08        8.88     14.93 o 
   2  13   7       53.10       60.33     15.48 o 
   3  13   7       29.04       44.67     16.89 o 
   4  13   7      183.73      213.80     24.15 o 
   5  13   7        7.24       -5.12     18.07 o 
   6  13   7        5.89       -9.20     23.47 o 
   7  13   7       11.49       34.35     23.83 o 
   8  13   7       42.36       37.13     22.63 o 
   9  13   7        0.85       12.51     21.56 o 
  10  13   7        0.61      -13.59     23.75 o 
  11  13   7        0.00       11.42     40.23 o 
   1  14   7       24.71        1.69     14.71 o 
   2  14   7        0.87       13.79     14.36 o 
   3  14   7       94.69       93.88     17.17 o 
   4  14   7        3.20       17.67     17.14 o 
   5  14   7       55.13       56.53     23.19 o 
   6  14   7        0.78       18.38     25.19 o 
   7  14   7       42.38       33.65     26.22 o 
   8  14   7        0.00      -10.62     24.65 o 
   9  14   7        0.50        1.69     25.28 o 
  10  14   7        8.54        2.59     23.33 o 
   1  15   7       10.20        3.58     18.49 o 
   2  15   7        7.29        9.89     15.72 o 
   3  15   7       39.26       35.87     16.59 o 
   4  15   7       53.38       72.70     20.82 o 
   5  15   7        4.12       11.74     23.43 o 
   6  15   7        2.80       -2.18     26.51 o 
   7  15   7        9.39        2.70     28.48 o 
   8  15   7        2.26       31.80     27.89 o 
   9  15   7        0.54      -10.50     27.42 o 
   1  16   7        1.36        3.21     17.66 o 
   2  16   7        5.70       40.31     17.62 o 
   3  16   7       23.01       31.85     17.54 o 
   4  16   7       18.12       28.58     20.24 o 
   5  16   7        7.05        6.57     24.89 o 
   6  16   7        9.79       40.47     30.14 o 
   7  16   7        2.71       42.65     35.91 o 
   1  17   7        0.82        2.52     21.89 o 
   2  17   7        1.34        6.66     17.90 o 
   3  17   7        2.39       10.27     17.47 o 
   4  17   7       13.15        0.03     26.85 o 
   5  17   7        0.82       17.39     30.75 o 
   0   0   8      237.37      239.11     28.93 o 
   1   0   8    14734.35    14141.70    226.63 o 
   2   0   8      358.92      421.81     26.98 o 
   3   0   8      638.90      674.93     24.96 o 
   4   0   8     2152.71     2399.60     49.08 o 
   5   0   8      669.91      832.93     29.35 o 
   6   0   8      193.70      203.91     17.93 o 
   7   0   8     1313.76     1385.65     54.89 o 
   8   0   8      281.31      282.41     37.00 o 
   9   0   8      534.28      559.16     42.40 o 
  10   0   8       16.89       22.16     18.82 o 
  11   0   8     1224.37     1176.31     91.06 o 
  12   0   8      182.89      161.18     63.03 o 
  13   0   8      319.79      383.33     94.95 o 
  14   0   8      259.63      220.33     65.13 o 
  15   0   8       48.34       39.47     44.07 o 
  16   0   8       61.78       25.57     46.74 o 
   0   1   8    15605.96    15023.89    227.63 o 
   1   1   8     1444.01     1596.94     28.12 o 
   2   1   8     4946.23     4850.12     61.64 o 
   3   1   8     3606.51     3650.60     46.37 o 
   4   1   8     4782.69     4740.72     61.23 o 
   5   1   8       16.53       30.33      5.78 o 
   6   1   8     1794.02     1809.70     35.79 o 
   7   1   8     1272.60     1287.97     33.57 o 
   8   1   8     1173.45     1179.12     38.73 o 
   9   1   8      256.79      237.02     22.15 o 
  10   1   8     1214.38     1305.35     45.70 o 
  11   1   8      548.61      463.14     36.42 o 
  12   1   8      335.14      417.10     55.57 o 
  13   1   8      208.05      216.20     36.39 o 
  14   1   8      220.88      240.17     40.90 o 
  15   1   8       39.51       29.91     32.56 o 
  16   1   8       59.74       45.94     31.98 o 
   0   2   8     3552.08     3731.23     62.52 o 
   1   2   8      728.71      615.79     16.28 o 
   2   2   8      533.85      549.36     14.83 o 
   3   2   8     5391.96     5189.85     64.00 o 
   4   2   8     4144.24     4180.98     55.72 o 
   5   2   8     4529.13     4397.60     59.18 o 
   6   2   8      235.09      193.56     11.04 o 
   7   2   8     1670.55     1668.01     42.75 o 
   8   2   8      397.49      376.18     27.63 o 
   9   2   8      877.84      963.14     35.07 o 
  10   2   8      133.89      116.87     22.05 o 
  11   2   8      555.61      564.99     39.53 o 
  12   2   8       93.99       90.79     24.50 o 
  13   2   8      262.90      308.91     42.15 o 
  14   2   8       39.04        3.57     32.43 o 
  15   2   8       97.00      139.63     36.79 o 
  16   2   8       15.39       23.70     33.07 o 
   0   3   8      363.28      298.46     14.85 o 
   1   3   8     2952.99     2967.52     38.32 o 
   2   3   8      365.47      336.06     15.36 o 
   3   3   8     3243.09     3372.61     45.08 o 
   4   3   8     1052.69      884.02     19.21 o 
   5   3   8     3546.23     3757.74     54.77 o 
   6   3   8     1503.71     1475.46     36.03 o 
   7   3   8      297.62      286.48     21.60 o 
   8   3   8      384.25      377.23     24.38 o 
   9   3   8      588.77      665.26     38.45 o 
  10   3   8      568.77      496.95     37.80 o 
  11   3   8       19.61       18.26     22.03 o 
  12   3   8      617.04      549.47     44.29 o 
  13   3   8       70.87       36.23     26.10 o 
  14   3   8      303.65      252.17     42.24 o 
  15   3   8       16.74        7.56     30.59 o 
  16   3   8       51.73       13.64     42.15 o 
   0   4   8      192.02      229.18     12.38 o 
   1   4   8      140.60      108.36      6.54 o 
   2   4   8     1917.81     1976.52     28.70 o 
   3   4   8     4305.41     4135.54     51.34 o 
   4   4   8     3093.13     3227.36     45.68 o 
   5   4   8     7218.34     7238.37     91.37 o 
   6   4   8     1852.72     1886.45     36.37 o 
   7   4   8     1370.19     1377.50     35.83 o 
   8   4   8      167.77      153.36     16.13 o 
   9   4   8      186.80      152.78     26.07 o 
  10   4   8      385.52      398.06     30.19 o 
  11   4   8      447.51      457.60     45.07 o 
  12   4   8       16.11        2.50     22.44 o 
  13   4   8      584.76      522.27     75.05 o 
  14   4   8       10.48      -15.29     31.44 o 
  15   4   8      214.88      190.33     49.14 o 
  16   4   8       17.66       11.98     46.78 o 
   0   5   8      268.92      325.02     14.99 o 
   1   5   8     1315.43     1395.57     19.82 o 
   2   5   8     1633.39     1676.79     26.95 o 
   3   5   8       49.48       40.33      6.17 o 
   4   5   8     3220.10     2989.61     44.18 o 
   5   5   8     2472.43     2491.46     40.93 o 
   6   5   8     1818.83     1726.72     45.03 o 
   7   5   8        6.34        4.60      9.17 o 
   8   5   8      933.87      987.55     47.28 o 
   9   5   8        1.96      -19.38     12.92 o 
  10   5   8      180.26      164.97     24.63 o 
  11   5   8      121.30      136.02     29.72 o 
  12   5   8      153.56      122.83     35.46 o 
  13   5   8        1.95       11.16     30.02 o 
  14   5   8      122.65      116.17     49.71 o 
  15   5   8       44.84       91.47     43.29 o 
  16   5   8       74.56      -21.52     52.24 o 
   0   6   8     6672.67     6580.80     98.54 o 
   1   6   8     2438.14     2302.10     30.00 o 
   2   6   8      265.73      261.18     11.35 o 
   3   6   8      421.25      410.61     13.59 o 
   4   6   8       57.07       64.98      7.29 o 
   5   6   8      164.78      162.06     13.00 o 
   6   6   8     1194.22     1265.39     32.24 o 
   7   6   8      950.50      969.80     27.89 o 
   8   6   8      108.15       68.57     14.85 o 
   9   6   8      791.45      791.15     49.69 o 
  10   6   8      439.66      525.43     43.61 o 
  11   6   8      212.06      202.27     60.98 o 
  12   6   8       64.64       51.05     31.57 o 
  13   6   8      123.14       68.49     35.80 o 
  14   6   8       38.01       76.13     40.11 o 
  15   6   8       96.14       75.81     52.16 o 
   0   7   8     3397.56     3388.62     58.65 o 
   1   7   8      259.01      300.90     13.94 o 
   2   7   8     3895.75     3724.61     46.19 o 
   3   7   8        2.61        2.13      5.93 o 
   4   7   8      479.33      519.89     17.54 o 
   5   7   8      374.93      377.99     18.73 o 
   6   7   8      477.77      510.96     22.67 o 
   7   7   8       35.47        7.35     11.15 o 
   8   7   8      681.21      748.79     37.26 o 
   9   7   8        3.36        4.13     18.97 o 
  10   7   8      261.86      218.23     45.24 o 
  11   7   8       19.59       30.08     29.80 o 
  12   7   8      446.35      461.99     59.95 o 
  13   7   8       24.58       42.99     34.02 o 
  14   7   8       56.50      112.41     45.91 o 
  15   7   8       21.50       35.99     38.27 o 
   0   8   8     1219.06     1310.96     34.96 o 
   1   8   8     3267.84     3347.48     43.67 o 
   2   8   8      155.00      169.53     14.10 o 
   3   8   8      363.26      346.81     15.19 o 
   4   8   8      102.46       93.33     12.36 o 
   5   8   8      132.11      143.46     14.06 o 
   6   8   8       85.93       90.03     15.05 o 
   7   8   8       35.55       48.94     13.81 o 
   8   8   8      213.16      232.68     20.18 o 
   9   8   8     1423.19     1558.55     65.13 o 
  10   8   8      358.74      356.91     51.32 o 
  11   8   8      101.66      183.16     65.81 o 
  12   8   8       28.86       12.18     31.64 o 
  13   8   8        1.11      -44.22     29.48 o 
  14   8   8        8.48       22.25     36.30 o 
   0   9   8     1393.08     1509.24     50.57 o 
   1   9   8      414.21      385.55     20.46 o 
   2   9   8      884.73      920.14     26.37 o 
   3   9   8       91.87       66.15      9.93 o 
   4   9   8       27.97       32.18      8.49 o 
   5   9   8       42.06       18.45     11.64 o 
   6   9   8      166.00      186.04     26.60 o 
   7   9   8        1.04        3.22     12.09 o 
   8   9   8      705.03      777.11     34.84 o 
   9   9   8        7.92        0.72     17.34 o 
  10   9   8      430.31      508.25    114.50 o 
  11   9   8      190.53      162.93     57.33 o 
  12   9   8       59.23      101.98     55.18 o 
  13   9   8       18.32       -0.96     33.60 o 
  14   9   8        8.46       14.17     41.60 o 
   0  10   8      296.07      358.78     29.67 o 
   1  10   8      874.57      898.93     28.70 o 
   2  10   8      239.84      199.06     18.58 o 
   3  10   8      117.64      141.87     13.42 o 
   4  10   8       55.34       35.68     10.19 o 
   5  10   8      462.00      498.13     27.65 o 
   6  10   8       73.29       58.31     15.74 o 
   7  10   8      197.13      220.13     28.44 o 
   8  10   8       67.04       54.24     17.92 o 
   9  10   8      229.45      240.27     22.79 o 
  10  10   8        8.21      -24.99     40.01 o 
  11  10   8      204.06      259.34     49.63 o 
  12  10   8      119.27       57.79     39.82 o 
  13  10   8       64.00       20.22     42.02 o 
   0  11   8      415.06      380.46     57.64 o 
   1  11   8      516.64      443.19     24.48 o 
   2  11   8       82.37       71.21     13.41 o 
   3  11   8       66.92       90.62     13.76 o 
   4  11   8      180.10      188.45     17.50 o 
   5  11   8       72.20       98.47     18.92 o 
   6  11   8      169.46      179.02     24.73 o 
   7  11   8       14.35       15.28     17.19 o 
   8  11   8      156.04      189.57     23.72 o 
   9  11   8      188.40      190.27     34.05 o 
  10  11   8      142.19      122.25     30.32 o 
  11  11   8        3.56      -18.22     31.12 o 
  12  11   8        3.70      -20.28     35.57 o 
  13  11   8        9.60       46.76     41.47 o 
   0  12   8      127.73      107.91     24.15 o 
   1  12   8       12.90       16.14     12.96 o 
   2  12   8      106.07       90.39     16.10 o 
   3  12   8      350.07      353.32     38.56 o 
   4  12   8       41.15       62.52     16.12 o 
   5  12   8      148.60      192.76     27.98 o 
   6  12   8        0.26        6.40     19.64 o 
   7  12   8      432.86      372.51     36.48 o 
   8  12   8        0.12       37.66     20.62 o 
   9  12   8       14.29        7.63     18.16 o 
  10  12   8       21.92       23.92     23.97 o 
  11  12   8       17.34        5.42     34.28 o 
  12  12   8        7.37        3.39     36.08 o 
   0  13   8      103.46      126.32     31.81 o 
   1  13   8      104.76       79.03     16.49 o 
   2  13   8       43.18       64.34     16.01 o 
   3  13   8       17.05       11.53     13.40 o 
   4  13   8      209.27      176.43     26.17 o 
   5  13   8        0.43       24.38     19.15 o 
   6  13   8      204.98      150.59     66.59 o 
   7  13   8        0.06       -3.67     26.12 o 
   8  13   8       30.39       30.41     23.54 o 
   9  13   8       76.73       59.95     24.34 o 
  10  13   8        7.07       -2.00     27.71 o 
  11  13   8        0.04       21.37     38.44 o 
   0  14   8        1.59      -18.02     26.28 o 
   1  14   8       25.55        1.23     15.10 o 
   2  14   8       17.37       -9.00     13.71 o 
   3  14   8      172.91      190.34     20.68 o 
   4  14   8       18.06       31.39     18.99 o 
   5  14   8       62.11       84.09     23.04 o 
   6  14   8        0.29       22.95     36.99 o 
   7  14   8       41.67       63.57     29.18 o 
   8  14   8       11.51       13.08     25.23 o 
   9  14   8        2.33        5.30     25.93 o 
  10  14   8       43.56       52.98     25.92 o 
   0  15   8        5.35      -22.48     23.04 o 
   1  15   8        1.12       28.82     17.54 o 
   2  15   8       72.93       70.84     18.57 o 
   3  15   8       18.16       31.83     16.28 o 
   4  15   8      117.96      100.12     21.77 o 
   5  15   8        0.65      -28.64     21.62 o 
   6  15   8       38.56       55.38     29.36 o 
   7  15   8        8.00       30.20     29.25 o 
   8  15   8       13.72       14.10     29.16 o 
   0  16   8        4.45       27.10     27.92 o 
   1  16   8       34.67        9.29     17.78 o 
   2  16   8        0.87       23.02     17.16 o 
   3  16   8       23.91       56.46     18.21 o 
   4  16   8        0.13       16.28     19.55 o 
   5  16   8       38.74       65.87     28.33 o 
   6  16   8        2.84       21.52     29.36 o 
   0  17   8       32.04       -0.15     28.73 o 
   1  17   8        0.05        6.06     20.71 o 
   2  17   8       10.28        0.38     17.46 o 
   3  17   8        0.07       26.89     18.06 o 
   4  17   8       19.82       14.33     27.70 o 
   1   1   9      400.13      436.04     16.17 o 
   2   1   9      706.76      742.13     20.16 o 
   3   1   9     1012.22     1046.56     22.04 o 
   4   1   9      912.15     1032.12     20.73 o 
   5   1   9      346.98      411.23     14.52 o 
   6   1   9        0.92       -5.08      8.51 o 
   7   1   9      354.01      411.94     24.89 o 
   8   1   9       19.16       10.25     11.42 o 
   9   1   9      595.57      607.17     40.71 o 
  10   1   9        6.99        2.12     15.85 o 
  11   1   9      120.69      105.97     31.37 o 
  12   1   9        5.07      -14.56     20.86 o 
  13   1   9       19.18       18.35     25.76 o 
  14   1   9        3.12        4.63     26.66 o 
  15   1   9        3.55        4.17     29.44 o 
  16   1   9        6.54       43.08     35.10 o 
   1   2   9     1939.40     1957.51     29.19 o 
   2   2   9     3671.00     3665.55     47.53 o 
   3   2   9       58.09      103.17      8.19 o 
   4   2   9     1114.08     1023.04     20.37 o 
   5   2   9      345.88      504.56     18.84 o 
   6   2   9      155.31      154.19     12.31 o 
   7   2   9     2346.78     2219.83     53.47 o 
   8   2   9      494.18      492.66     30.71 o 
   9   2   9      721.76      669.49     39.24 o 
  10   2   9      233.80      256.62     27.28 o 
  11   2   9      678.58      586.57     56.13 o 
  12   2   9       14.61        7.65     19.53 o 
  13   2   9        0.43        9.51     27.78 o 
  14   2   9        1.75       39.09     29.82 o 
  15   2   9        0.92       45.83     31.44 o 
  16   2   9        2.33        5.15     38.21 o 
   1   3   9       81.66       97.05      7.48 o 
   2   3   9      112.18      121.36     10.01 o 
   3   3   9     1116.43     1126.04     22.86 o 
   4   3   9       57.00       48.94      6.18 o 
   5   3   9      176.54      177.26     10.44 o 
   6   3   9        2.74        5.53      8.16 o 
   7   3   9       92.55       73.51     11.78 o 
   8   3   9       98.91      109.61     21.00 o 
   9   3   9       67.09       81.68     19.04 o 
  10   3   9      308.92      331.52     30.93 o 
  11   3   9       17.00       30.38     20.11 o 
  12   3   9      151.56      128.15     27.87 o 
  13   3   9        6.30       11.40     22.43 o 
  14   3   9        8.76      -38.02     25.40 o 
  15   3   9        4.80       37.05     31.38 o 
  16   3   9        0.29       35.67     43.61 o 
   1   4   9      385.14      430.72     13.31 o 
   2   4   9      853.39      919.09     19.19 o 
   3   4   9       10.64        0.32      5.41 o 
   4   4   9       87.73       68.87      6.70 o 
   5   4   9       20.26       15.91      7.55 o 
   6   4   9     1339.63     1583.05     35.30 o 
   7   4   9      294.49      239.49     16.85 o 
   8   4   9       50.28       70.19     14.72 o 
   9   4   9       88.61       37.46     15.56 o 
  10   4   9       80.40       74.77     23.03 o 
  11   4   9        0.01        1.37     16.32 o 
  12   4   9       16.77       60.19     24.45 o 
  13   4   9        2.06        3.47     22.66 o 
  14   4   9        0.18       11.89     28.70 o 
  15   4   9       11.11      -11.41     29.17 o 
  16   4   9        7.04       13.72     38.17 o 
   1   5   9       56.45       77.87      6.90 o 
   2   5   9     1150.17     1326.25     21.94 o 
   3   5   9      319.56      311.25     12.27 o 
   4   5   9      374.13      366.24     15.38 o 
   5   5   9      177.53      176.66     16.41 o 
   6   5   9        1.04        7.15      8.49 o 
   7   5   9      273.10      247.04     22.66 o 
   8   5   9       56.58       71.62     12.75 o 
   9   5   9       33.73       44.83     16.46 o 
  10   5   9      186.69      128.87     25.22 o 
  11   5   9        0.87       -9.03     20.20 o 
  12   5   9       42.99      -15.14     26.50 o 
  13   5   9        4.07      -50.82     37.39 o 
  14   5   9        5.22       -5.16     48.01 o 
  15   5   9       45.31        4.36     31.80 o 
   1   6   9      328.05      329.99     11.59 o 
   2   6   9      946.47     1006.31     24.99 o 
   3   6   9        3.77       -0.91      6.08 o 
   4   6   9      194.85      206.64     16.53 o 
   5   6   9       50.08       46.49     11.75 o 
   6   6   9        2.52       -0.68      9.00 o 
   7   6   9      202.55      235.25     19.11 o 
   8   6   9      142.30      101.70     21.84 o 
   9   6   9       99.68       63.58     19.05 o 
  10   6   9      171.99       68.18     35.99 o 
  11   6   9      130.56       44.78     26.63 o 
  12   6   9       95.21       91.25     35.76 o 
  13   6   9       51.08       12.40     31.11 o 
  14   6   9        0.05      -22.51     33.19 o 
  15   6   9       31.91       30.51     36.89 o 
   1   7   9      531.41      574.65     16.36 o 
   2   7   9      138.66      148.96      9.87 o 
   3   7   9       18.09        5.51      6.86 o 
   4   7   9      178.33      175.52     10.81 o 
   5   7   9       71.71       55.25     10.05 o 
   6   7   9      151.33      129.70     14.89 o 
   7   7   9       78.71       90.73     15.12 o 
   8   7   9      310.73      264.23     31.59 o 
   9   7   9      103.54      110.12     22.80 o 
  10   7   9       20.85       17.25     26.54 o 
  11   7   9       32.17       21.81     25.52 o 
  12   7   9       34.47      -13.52     32.68 o 
  13   7   9        7.79       11.77     36.08 o 
  14   7   9       50.94       22.47     38.51 o 
  15   7   9       51.84      -16.92     33.36 o 
   1   8   9      110.41       88.34      9.94 o 
   2   8   9       37.93       26.15      7.62 o 
   3   8   9        1.77        2.79      7.65 o 
   4   8   9      107.11      105.85     12.25 o 
   5   8   9       23.41       28.05      9.50 o 
   6   8   9      296.48      305.26     26.73 o 
   7   8   9        5.58      -10.33     11.91 o 
   8   8   9      130.02      138.01     17.32 o 
   9   8   9       35.33        2.05     18.26 o 
  10   8   9       36.29       72.65     33.54 o 
  11   8   9        9.21       14.47     26.48 o 
  12   8   9        0.39      -15.52     26.14 o 
  13   8   9        0.96        0.33     28.86 o 
  14   8   9       70.25       47.89     36.07 o 
   1   9   9       30.73       23.79      8.17 o 
   2   9   9        9.21       12.07      8.85 o 
   3   9   9        7.23        0.71      8.59 o 
   4   9   9       17.19       16.87      8.51 o 
   5   9   9      100.33       63.07     11.74 o 
   6   9   9        1.95        3.24     12.93 o 
   7   9   9      236.29      202.49     39.21 o 
   8   9   9       39.28       33.91     15.54 o 
   9   9   9        9.60        9.14     18.99 o 
  10   9   9        4.41      -28.13     23.92 o 
  11   9   9       16.73      -25.53     26.94 o 
  12   9   9        0.21       40.75     38.73 o 
  13   9   9        4.13      -29.39     30.33 o 
  14   9   9       21.24       47.11     34.83 o 
   1  10   9      163.49      139.82     13.38 o 
   2  10   9      151.73      156.62     16.65 o 
   3  10   9        0.16       -6.01      9.02 o 
   4  10   9       67.73       68.48     12.54 o 
   5  10   9       31.88       22.05     11.97 o 
   6  10   9      111.51      122.88     21.28 o 
   7  10   9      209.71      157.01     22.14 o 
   8  10   9        1.29        5.40     15.86 o 
   9  10   9       59.96       86.02     23.01 o 
  10  10   9        3.63       16.38     19.18 o 
  11  10   9        0.20       63.11     36.02 o 
  12  10   9        3.04       12.69     33.69 o 
  13  10   9        9.13      -15.60     35.69 o 
   1  11   9      118.83      124.89     16.19 o 
   2  11   9       13.92        8.80     11.22 o 
   3  11   9      213.36      176.61     16.85 o 
   4  11   9       18.53       19.81     11.26 o 
   5  11   9      130.46      101.51     15.71 o 
   6  11   9       24.89       64.93     20.51 o 
   7  11   9      133.13      189.69     26.21 o 
   8  11   9       25.34        1.48     18.65 o 
   9  11   9       10.18        7.31     17.83 o 
  10  11   9       14.14       16.87     27.11 o 
  11  11   9        4.73       24.75     34.50 o 
  12  11   9       21.55       58.10     38.59 o 
   1  12   9        6.45        7.49     13.32 o 
   2  12   9        4.22       27.64     13.74 o 
   3  12   9       17.30        7.81     12.73 o 
   4  12   9       63.79       68.92     13.82 o 
   5  12   9      115.26       96.82     20.23 o 
   6  12   9      158.28      160.18     27.89 o 
   7  12   9       25.15        8.65     22.51 o 
   8  12   9        9.97        1.66     22.40 o 
   9  12   9        0.77       -3.54     19.06 o 
  10  12   9       13.97        1.66     23.89 o 
  11  12   9        2.55      -26.71     34.00 o 
   1  13   9        7.87       -5.90     14.15 o 
   2  13   9        5.24        7.59     14.23 o 
   3  13   9        0.90       -5.23     13.56 o 
   4  13   9       12.07        9.67     15.96 o 
   5  13   9        0.60       27.82     21.50 o 
   6  13   9       44.29       19.33     25.15 o 
   7  13   9       15.35       41.22     27.02 o 
   8  13   9        4.92      -31.76     21.17 o 
   9  13   9        0.89      -29.32     21.68 o 
  10  13   9        0.92      -35.76     26.88 o 
   1  14   9        4.64      -21.76     14.51 o 
   2  14   9       31.85       17.90     15.90 o 
   3  14   9        2.78      -18.65     14.32 o 
   4  14   9        0.30       46.16     19.05 o 
   5  14   9       76.05       94.37     24.54 o 
   6  14   9        8.58       -9.65     25.31 o 
   7  14   9        0.01      -24.60     23.40 o 
   8  14   9       15.60       -0.77     25.78 o 
   9  14   9       11.38       -9.50     26.71 o 
   1  15   9       25.16       23.07     19.76 o 
   2  15   9        3.30        5.30     15.90 o 
   3  15   9       22.58       34.11     17.04 o 
   4  15   9       22.86       23.49     19.58 o 
   5  15   9        0.59        7.43     24.06 o 
   6  15   9        1.87       -1.99     25.96 o 
   7  15   9        2.25       -7.19     28.03 o 
   8  15   9        1.64        1.87     32.38 o 
   1  16   9        0.02      -24.89     16.59 o 
   2  16   9        0.38       -7.18     16.66 o 
   3  16   9       27.35       19.52     17.47 o 
   4  16   9       33.34       71.71     21.14 o 
   5  16   9        0.60       35.18     26.61 o 
   6  16   9        0.00       43.03     30.80 o 
   1  17   9        0.00        5.86     19.99 o 
   2  17   9       18.47       -6.61     18.26 o 
   3  17   9       14.15       17.04     18.32 o 
   0   0  10        8.19       -0.12      9.04 o 
   1   0  10     1984.99     1863.71     39.40 o 
   2   0  10      111.30      124.68     17.73 o 
   3   0  10        3.43       13.77      8.43 o 
   4   0  10      231.30      243.73     27.64 o 
   5   0  10       28.05       21.64      8.26 o 
   6   0  10       69.36       47.86     11.95 o 
   7   0  10      398.89      452.92     36.33 o 
   8   0  10     1741.35     1754.37     80.85 o 
   9   0  10     4493.15     4603.34    153.44 o 
  10   0  10      549.73      649.40     71.81 o 
  11   0  10     2075.83     2211.92    140.95 o 
  12   0  10      530.99      495.33     99.70 o 
  13   0  10      114.57       76.01     39.90 o 
  14   0  10       92.73       92.89     53.01 o 
  15   0  10      169.72      278.53     65.99 o 
  16   0  10        7.15       37.97     63.35 o 
   0   1  10       18.93       68.40     10.12 o 
   1   1  10     3776.19     3658.46     44.74 o 
   2   1  10     2876.68     2845.78     40.92 o 
   3   1  10       10.27        6.68      6.01 o 
   4   1  10       23.79        3.97      5.63 o 
   5   1  10       54.05       33.89      7.87 o 
   6   1  10      820.72      861.85     24.43 o 
   7   1  10      675.47      731.16     33.15 o 
   8   1  10      159.39      182.10     25.28 o 
   9   1  10      358.25      398.59     44.85 o 
  10   1  10     1109.26     1259.11     59.42 o 
  11   1  10      710.26      718.91     48.84 o 
  12   1  10      708.04      629.56     53.84 o 
  13   1  10      298.47      217.47     38.40 o 
  14   1  10       53.29       74.16     33.62 o 
  15   1  10      162.59      199.51     50.88 o 
  16   1  10       26.85       29.10     33.85 o 
   0   2  10     2592.94     2321.82     40.73 o 
   1   2  10     3625.32     3499.90     43.70 o 
   2   2  10     1824.63     1786.26     30.52 o 
   3   2  10      402.09      364.46     14.06 o 
   4   2  10     1098.41     1031.33     28.34 o 
   5   2  10      947.76      940.97     27.52 o 
   6   2  10      737.75      781.57     35.29 o 
   7   2  10      654.76      715.81     33.54 o 
   8   2  10      101.89       84.81     17.28 o 
   9   2  10      429.96      443.17     33.17 o 
  10   2  10      338.49      289.24     29.49 o 
  11   2  10      640.12      675.80     47.80 o 
  12   2  10      553.32      623.02     72.25 o 
  13   2  10       95.45      176.47     36.47 o 
  14   2  10      174.67      211.73     40.42 o 
  15   2  10       29.95       19.24     32.12 o 
  16   2  10       21.95       51.55     42.93 o 
   0   3  10     9694.70     9935.65    157.26 o 
   1   3  10      103.63       83.49      7.52 o 
   2   3  10       32.83       10.58      5.56 o 
   3   3  10     4402.72     4474.98     59.82 o 
   4   3  10      951.46      922.09     20.42 o 
   5   3  10     1074.10     1006.60     26.17 o 
   6   3  10      705.71      739.34     29.15 o 
   7   3  10     1040.08     1071.32     34.70 o 
   8   3  10     2174.22     2076.83     64.06 o 
   9   3  10       67.08       70.64     19.70 o 
  10   3  10     1187.65     1182.08     54.08 o 
  11   3  10      171.82      143.46     28.57 o 
  12   3  10      245.04      204.93     36.44 o 
  13   3  10       60.98       46.15     28.52 o 
  14   3  10       86.21       87.53     38.08 o 
  15   3  10        1.78       28.73     30.23 o 
  16   3  10       41.41       53.41     43.21 o 
   0   4  10      234.11      207.79     12.75 o 
   1   4  10      940.04      908.95     17.85 o 
   2   4  10      458.01      389.88     13.29 o 
   3   4  10      697.72      658.26     19.27 o 
   4   4  10     5995.43     5908.57     83.08 o 
   5   4  10      982.91      919.58     26.80 o 
   6   4  10     2220.30     2255.59     52.75 o 
   7   4  10      598.05      568.91     25.56 o 
   8   4  10       88.36       93.83     20.60 o 
   9   4  10      318.86      337.85     28.29 o 
  10   4  10      246.31      186.17     23.62 o 
  11   4  10      124.38      106.57     23.42 o 
  12   4  10       22.84       51.85     27.79 o 
  13   4  10      195.75      204.55     36.90 o 
  14   4  10      107.34       68.42     37.86 o 
  15   4  10       19.54       31.24     39.00 o 
   0   5  10     3752.66     3974.48     62.12 o 
   1   5  10     1463.44     1443.98     23.50 o 
   2   5  10      890.10      878.15     19.95 o 
   3   5  10      719.07      733.37     19.51 o 
   4   5  10      957.96      952.10     23.05 o 
   5   5  10     2001.38     2080.78     41.43 o 
   6   5  10      598.95      605.60     23.99 o 
   7   5  10        5.16        0.75      8.54 o 
   8   5  10      989.09     1002.97     35.34 o 
   9   5  10      164.97      106.04     21.25 o 
  10   5  10      234.99      219.38     35.93 o 
  11   5  10       39.01       37.57     25.89 o 
  12   5  10       47.80       86.09     41.02 o 
  13   5  10      174.31       95.57     52.71 o 
  14   5  10       54.46       57.79     36.93 o 
  15   5  10       61.69       86.20     41.74 o 
   0   6  10      925.22      924.43     28.52 o 
   1   6  10      335.29      333.30     13.50 o 
   2   6  10      343.78      345.16     13.90 o 
   3   6  10      817.64      781.89     23.32 o 
   4   6  10      306.08      311.70     15.95 o 
   5   6  10      228.32      222.72     17.50 o 
   6   6  10        1.42        0.92      9.24 o 
   7   6  10      564.43      565.94     24.70 o 
   8   6  10     1595.20     1609.05     50.66 o 
   9   6  10     1457.45     1498.42     62.93 o 
  10   6  10       49.30       43.67     28.55 o 
  11   6  10      168.34      126.35     36.87 o 
  12   6  10       12.08      -27.07     24.24 o 
  13   6  10      151.07      138.94     41.44 o 
  14   6  10       60.49       39.69     35.64 o 
  15   6  10       26.56       50.42     41.28 o 
   0   7  10      258.91      341.82     31.84 o 
   1   7  10      278.34      291.06     12.86 o 
   2   7  10      574.90      581.94     18.50 o 
   3   7  10       52.99       38.03      9.04 o 
   4   7  10      211.39      220.34     13.29 o 
   5   7  10      576.03      555.90     21.90 o 
   6   7  10       21.02       15.64     11.30 o 
   7   7  10      115.91       67.93     15.04 o 
   8   7  10      483.67      535.31     38.83 o 
   9   7  10     1109.46     1171.83     48.95 o 
  10   7  10      353.04      434.14     54.59 o 
  11   7  10       48.15       66.65     32.19 o 
  12   7  10       93.91       49.45     38.20 o 
  13   7  10       51.47       51.12     35.56 o 
  14   7  10       98.44       44.64     40.57 o 
   0   8  10      525.14      563.28     26.09 o 
   1   8  10      178.23      169.25     15.23 o 
   2   8  10      846.15      846.47     23.55 o 
   3   8  10     1026.86      993.26     25.42 o 
   4   8  10      448.50      436.82     17.17 o 
   5   8  10       36.98       22.80     11.05 o 
   6   8  10        0.66        3.94     12.82 o 
   7   8  10      789.34      837.19     36.47 o 
   8   8  10      582.24      630.53     36.02 o 
   9   8  10       91.40      106.43     22.48 o 
  10   8  10      189.77      240.97     44.01 o 
  11   8  10      157.93      155.90     41.03 o 
  12   8  10      149.80      141.63     42.61 o 
  13   8  10       72.94       52.20     37.53 o 
  14   8  10        0.26      -23.67     35.30 o 
   0   9  10      200.44      230.46     28.75 o 
   1   9  10      207.87      235.89     19.79 o 
   2   9  10       72.09       83.90     18.36 o 
   3   9  10      345.66      329.48     22.55 o 
   4   9  10      410.37      385.79     18.48 o 
   5   9  10       56.55       53.27     12.81 o 
   6   9  10      322.22      372.87     27.17 o 
   7   9  10      347.52      330.95     27.05 o 
   8   9  10      259.09      284.56     26.36 o 
   9   9  10       59.93       36.48     21.90 o 
  10   9  10       53.29       22.10     29.87 o 
  11   9  10      167.61      133.77     41.83 o 
  12   9  10       80.81       51.02     38.22 o 
  13   9  10       13.93       13.71     36.24 o 
   0  10  10        1.83       10.44     15.24 o 
   1  10  10       11.12       -1.24      9.48 o 
   2  10  10      349.20      319.43     19.26 o 
   3  10  10      272.74      238.54     19.39 o 
   4  10  10       38.61       56.79     14.33 o 
   5  10  10      180.63      183.53     25.34 o 
   6  10  10      395.17      357.77     31.59 o 
   7  10  10      423.39      433.30     43.63 o 
   8  10  10      118.85      118.16     29.00 o 
   9  10  10        0.44      -17.83     15.44 o 
  10  10  10      106.02       74.25     24.65 o 
  11  10  10       43.44       95.76     47.84 o 
  12  10  10       12.29       32.78     36.84 o 
  13  10  10       24.58      -45.02     36.85 o 
   0  11  10      143.85       73.53     23.07 o 
   1  11  10      173.24      145.06     17.76 o 
   2  11  10      184.91      160.37     17.91 o 
   3  11  10       21.37       23.49     11.99 o 
   4  11  10      213.36      250.21     17.87 o 
   5  11  10       45.14       66.11     19.07 o 
   6  11  10      602.04      671.52     60.37 o 
   7  11  10      314.38      306.01     31.98 o 
   8  11  10       29.88       44.36     19.35 o 
   9  11  10       13.67       26.25     19.10 o 
  10  11  10        1.30       12.91     21.85 o 
  11  11  10       23.05       68.68     40.05 o 
  12  11  10       28.14       63.30     41.81 o 
   0  12  10      189.95      175.79     28.42 o 
   1  12  10       79.87       59.53     15.81 o 
   2  12  10        0.32       -9.30     12.92 o 
   3  12  10       18.14        7.95     13.58 o 
   4  12  10      344.88      331.36     27.03 o 
   5  12  10      516.21      437.30     29.04 o 
   6  12  10      215.63      138.37     42.13 o 
   7  12  10       45.76       59.42     23.73 o 
   8  12  10        3.11       42.96     21.73 o 
   9  12  10       13.81       33.47     20.48 o 
  10  12  10        1.74       -3.21     24.58 o 
  11  12  10        2.30      -11.80     34.85 o 
   0  13  10       13.58       13.39     22.19 o 
   1  13  10       42.23       38.72     16.05 o 
   2  13  10       93.74       74.63     16.55 o 
   3  13  10       17.36       14.12     14.41 o 
   4  13  10      115.13      106.19     20.49 o 
   5  13  10      210.12      135.33     28.45 o 
   6  13  10      107.83      122.53     32.36 o 
   7  13  10       30.35       51.88     27.92 o 
   8  13  10        4.02        9.31     23.39 o 
   9  13  10       44.91       14.14     24.34 o 
  10  13  10       21.90       26.69     30.56 o 
   0  14  10       22.18      -13.38     57.42 o 
   1  14  10       47.75       49.48     18.92 o 
   2  14  10        1.09        3.47     16.02 o 
   3  14  10       44.81       21.55     19.14 o 
   4  14  10      124.59       96.29     21.79 o 
   5  14  10      109.73      101.51     24.85 o 
   6  14  10       45.40       53.02     28.71 o 
   7  14  10        0.46       10.19     26.48 o 
   8  14  10        1.49       21.45     27.93 o 
   9  14  10       31.59       16.63     29.04 o 
   0  15  10       59.07       34.88     28.50 o 
   1  15  10        2.20       11.44     18.09 o 
   2  15  10        6.93        2.16     16.48 o 
   3  15  10       42.90       49.44     17.68 o 
   4  15  10       61.44       90.36     22.94 o 
   5  15  10       52.24       97.95     28.40 o 
   6  15  10        3.77       29.13     27.31 o 
   7  15  10        2.32       35.24     29.14 o 
   0  16  10        1.19       26.38     29.18 o 
   1  16  10       18.91       48.42     19.85 o 
   2  16  10       25.48       16.72     17.95 o 
   3  16  10       22.78        1.77     16.89 o 
   4  16  10       10.88      -21.92     19.00 o 
   5  16  10        8.74       56.89     28.47 o 
   0  17  10       36.31       65.96     34.80 o 
   1  17  10        1.83       12.14     21.28 o 
   1   1  11      479.75      494.29     14.01 o 
   2   1  11      476.53      583.71     17.31 o 
   3   1  11      215.86      194.42     14.76 o 
   4   1  11      180.94      172.87     12.40 o 
   5   1  11       52.65       70.80      9.19 o 
   6   1  11       25.22       25.94      9.09 o 
   7   1  11       11.14        6.35      9.96 o 
   8   1  11     1057.89     1033.99     50.77 o 
   9   1  11      194.05      144.65     24.13 o 
  10   1  11      159.45      123.45     24.97 o 
  11   1  11       46.00       39.40     35.58 o 
  12   1  11       17.58       21.62     25.88 o 
  13   1  11        0.83       43.46     28.26 o 
  14   1  11        6.29        6.95     29.09 o 
  15   1  11        0.48       -1.91     31.50 o 
   1   2  11     1285.42     1347.68     29.98 o 
   2   2  11     1659.08     1853.32     30.57 o 
   3   2  11     1005.43      947.09     21.78 o 
   4   2  11        0.08       -9.46      7.09 o 
   5   2  11      261.28      246.61     14.89 o 
   6   2  11       48.29       44.73      8.33 o 
   7   2  11      224.60      245.42     18.80 o 
   8   2  11      224.40      134.38     25.45 o 
   9   2  11        1.76       -1.27     17.46 o 
  10   2  11      107.72       81.22     22.53 o 
  11   2  11      551.24      469.92     60.42 o 
  12   2  11       46.26       16.54     25.66 o 
  13   2  11        0.65      -15.91     25.43 o 
  14   2  11       12.38       14.64     29.68 o 
  15   2  11       39.20       71.50     35.69 o 
   1   3  11      503.33      614.05     19.00 o 
   2   3  11      234.16      186.50     10.26 o 
   3   3  11      857.81      855.44     25.90 o 
   4   3  11      109.77      118.23     10.43 o 
   5   3  11      136.79      184.73     17.81 o 
   6   3  11       71.53       81.35     11.35 o 
   7   3  11      108.99       60.26     15.75 o 
   8   3  11      145.12      108.54     20.44 o 
   9   3  11        0.38       14.41     16.49 o 
  10   3  11      219.12      213.07     30.47 o 
  11   3  11       37.00      -13.94     19.93 o 
  12   3  11       65.35       22.56     26.87 o 
  13   3  11       25.51       45.03     30.90 o 
  14   3  11       12.09       30.01     31.39 o 
  15   3  11        0.38      -13.42     30.12 o 
   1   4  11      235.82      294.86     11.66 o 
   2   4  11       56.42       54.40      8.06 o 
   3   4  11        3.69       -4.01      6.95 o 
   4   4  11      373.52      374.37     18.14 o 
   5   4  11        5.02       18.50     11.49 o 
   6   4  11      277.97      276.82     17.23 o 
   7   4  11      592.14      591.79     29.03 o 
   8   4  11     1113.97     1042.58     35.81 o 
   9   4  11        6.24        3.43     14.77 o 
  10   4  11        8.68       41.02     19.19 o 
  11   4  11      114.23       69.25     39.00 o 
  12   4  11       96.32       53.67     28.53 o 
  13   4  11        0.75       26.52     28.55 o 
  14   4  11        7.62       18.16     33.35 o 
  15   4  11        0.11       15.63     46.48 o 
   1   5  11       57.60       35.25      7.00 o 
   2   5  11      148.42      146.98     10.24 o 
   3   5  11      139.70      137.82     11.74 o 
   4   5  11      152.45      166.79     12.65 o 
   5   5  11      130.57      141.54     14.45 o 
   6   5  11      531.64      540.85     30.84 o 
   7   5  11      317.13      359.32     21.00 o 
   8   5  11      277.09      275.58     22.45 o 
   9   5  11      566.37      511.26     35.05 o 
  10   5  11       37.72       59.60     26.86 o 
  11   5  11       42.19      -25.06     22.88 o 
  12   5  11        6.00       16.03     29.50 o 
  13   5  11       25.09       60.85     37.13 o 
  14   5  11        5.74      -36.24     30.20 o 
  15   5  11        1.40        9.60     39.20 o 
   1   6  11       24.79       27.99      7.20 o 
   2   6  11       92.44       71.00     11.67 o 
   3   6  11      503.31      490.59     20.78 o 
   4   6  11        0.00        6.12      7.68 o 
   5   6  11      315.87      301.84     18.83 o 
   6   6  11      100.62      105.76     13.67 o 
   7   6  11      169.61      226.75     18.16 o 
   8   6  11      299.32      277.60     23.90 o 
   9   6  11      102.34       62.42     23.91 o 
  10   6  11       15.81       -5.62     26.78 o 
  11   6  11        1.66      -36.36     24.24 o 
  12   6  11       29.94       51.35     48.40 o 
  13   6  11       14.12       13.18     49.98 o 
  14   6  11       62.26       15.41     36.18 o 
   1   7  11      169.12      168.97     11.25 o 
   2   7  11       86.21       47.83      9.62 o 
   3   7  11       23.15       12.63      9.82 o 
   4   7  11       55.74       53.58      9.22 o 
   5   7  11       56.89       65.23     12.33 o 
   6   7  11      147.99      128.02     20.59 o 
   7   7  11     1278.07     1245.68     43.09 o 
   8   7  11       24.61       24.41     13.57 o 
   9   7  11        5.27       -8.33     16.30 o 
  10   7  11       15.12       58.57     31.08 o 
  11   7  11       27.22      -12.06     29.51 o 
  12   7  11        9.13       33.36     34.37 o 
  13   7  11       44.30        5.56     34.88 o 
  14   7  11       11.65       54.28     40.66 o 
   1   8  11       89.28       84.26     10.64 o 
   2   8  11       36.76       22.10      9.08 o 
   3   8  11        4.94        5.95      9.02 o 
   4   8  11      200.41      176.38     16.38 o 
   5   8  11       17.87        9.66     11.30 o 
   6   8  11     1233.84     1204.84     44.33 o 
   7   8  11       42.44       62.36     16.81 o 
   8   8  11        0.96       17.89     14.61 o 
   9   8  11        0.11       20.37     18.80 o 
  10   8  11       12.68       54.82     34.10 o 
  11   8  11        4.73       26.04     34.71 o 
  12   8  11        1.82       18.20     34.07 o 
  13   8  11        0.07       -6.06     35.15 o 
  14   8  11        3.28       48.72     43.11 o 
   1   9  11      119.15      120.73     12.50 o 
   2   9  11       21.52        7.23      9.30 o 
   3   9  11        0.75       17.85      9.91 o 
   4   9  11        3.45        3.52      9.84 o 
   5   9  11        0.26       17.32     12.88 o 
   6   9  11      105.31       77.34     20.20 o 
   7   9  11        5.90        1.61     15.23 o 
   8   9  11       11.46       29.03     16.46 o 
   9   9  11       45.66       27.98     25.76 o 
  10   9  11       24.26        1.60     31.28 o 
  11   9  11       11.11        2.79     31.62 o 
  12   9  11        7.24       48.26     37.88 o 
  13   9  11       20.94       35.71     39.79 o 
   1  10  11       15.79        8.90     10.60 o 
   2  10  11       10.24        4.11     10.92 o 
   3  10  11       33.73       31.84     11.89 o 
   4  10  11        2.77        6.48     10.52 o 
   5  10  11       14.98        7.52     13.31 o 
   6  10  11       41.94       36.37     19.37 o 
   7  10  11       25.24       30.53     27.18 o 
   8  10  11       31.51       35.50     19.12 o 
   9  10  11        0.16       17.75     17.53 o 
  10  10  11       36.48       42.94     22.73 o 
  11  10  11        1.55       33.82     35.91 o 
  12  10  11        4.03       32.84     39.23 o 
   1  11  11      155.10       92.68     17.21 o 
   2  11  11       34.59       26.42     13.25 o 
   3  11  11      168.67      177.74     17.21 o 
   4  11  11        0.17        6.81     13.76 o 
   5  11  11        0.64        8.24     14.04 o 
   6  11  11        3.30        0.78     22.57 o 
   7  11  11       18.64       21.11     19.29 o 
   8  11  11        4.85        6.30     18.05 o 
   9  11  11       15.05        7.25     18.25 o 
  10  11  11        9.77       -1.05     23.71 o 
  11  11  11        6.00       71.77     40.13 o 
  12  11  11        0.62       -8.27     38.93 o 
   1  12  11       39.68       19.86     15.03 o 
   2  12  11       73.05       79.63     16.66 o 
   3  12  11        0.94        1.80     13.05 o 
   4  12  11       65.88       50.36     13.63 o 
   5  12  11        5.02       20.99     16.63 o 
   6  12  11       14.85       19.85     22.90 o 
   7  12  11        0.19      -18.69     20.98 o 
   8  12  11        8.41       -4.48     19.81 o 
   9  12  11        0.06       36.02     21.51 o 
  10  12  11        9.53       33.72     25.93 o 
  11  12  11        1.70       11.27     41.55 o 
   1  13  11        2.60        8.32     15.16 o 
   2  13  11        0.57       29.65     14.93 o 
   3  13  11       67.71       57.07     16.86 o 
   4  13  11        3.93        1.34     16.23 o 
   5  13  11       20.57       20.42     18.49 o 
   6  13  11        7.97       28.36     38.58 o 
   7  13  11        0.05      -12.48     25.38 o 
   8  13  11        0.05       -4.80     25.39 o 
   9  13  11        9.57       13.18     25.00 o 
  10  13  11        1.45       19.31     32.59 o 
   1  14  11        1.61       -4.87     16.05 o 
   2  14  11      117.23      133.98     21.08 o 
   3  14  11        0.34       16.13     16.41 o 
   4  14  11       13.41        5.19     20.96 o 
   5  14  11        0.00       -4.91     24.10 o 
   6  14  11       17.51        8.60     24.09 o 
   7  14  11        0.03      -13.50     26.61 o 
   8  14  11       11.82       33.71     29.46 o 
   1  15  11        0.24        6.56     18.23 o 
   2  15  11        1.48       -9.77     16.62 o 
   3  15  11        1.10        6.92     16.34 o 
   4  15  11        4.60      -22.13     19.00 o 
   5  15  11       24.35       47.48     27.06 o 
   6  15  11        1.74       11.76     26.59 o 
   7  15  11        2.05       24.11     31.02 o 
   1  16  11        8.87       13.89     20.13 o 
   2  16  11        0.38      -11.76     17.59 o 
   3  16  11        3.65        3.59     22.81 o 
   4  16  11       14.17       15.71     21.50 o 
   0   0  12     3005.46     2872.96     75.17 o 
   1   0  12      594.58      647.55     23.52 o 
   2   0  12    10877.31    10932.45    169.59 o 
   3   0  12      235.58      308.23     28.62 o 
   4   0  12     3023.54     2868.56     74.89 o 
   5   0  12      200.35      173.11     20.89 o 
   6   0  12     2846.25     2722.04     73.59 o 
   7   0  12       52.82       57.71     15.74 o 
   8   0  12        3.78       10.31     21.56 o 
   9   0  12       52.94       43.02     33.19 o 
  10   0  12      461.49      384.82     61.30 o 
  11   0  12        7.50       29.26     36.61 o 
  12   0  12      691.30      790.23     87.76 o 
  13   0  12       48.01       17.33     40.80 o 
  14   0  12       12.51       30.24     57.91 o 
  15   0  12       73.60       20.50     49.95 o 
   0   1  12      643.66      804.07     29.67 o 
   1   1  12     3549.22     3377.70     42.67 o 
   2   1  12       81.30       69.95      7.82 o 
   3   1  12     3588.05     3503.96     57.17 o 
   4   1  12      699.67      709.27     22.20 o 
   5   1  12     1475.16     1455.67     35.16 o 
   6   1  12       41.78       26.40     10.08 o 
   7   1  12       16.76       -1.86     11.01 o 
   8   1  12      184.38      243.49     30.00 o 
   9   1  12      539.34      547.15     41.79 o 
  10   1  12      183.18      201.45     33.69 o 
  11   1  12      454.90      420.78     45.08 o 
  12   1  12       52.43       24.01     24.08 o 
  13   1  12      265.62      260.94     42.60 o 
  14   1  12        5.23       27.97     31.75 o 
  15   1  12       20.92        4.50     33.97 o 
   0   2  12     3008.73     3004.24     55.90 o 
   1   2  12       55.08       59.25      7.30 o 
   2   2  12     2511.85     2463.53     38.07 o 
   3   2  12      269.65      261.19     13.70 o 
   4   2  12     1047.54     1087.09     27.73 o 
   5   2  12      821.57      801.01     22.38 o 
   6   2  12      240.94      270.14     29.74 o 
   7   2  12      149.24      167.17     21.38 o 
   8   2  12     1013.00     1095.49     81.76 o 
   9   2  12       44.52       36.80     19.10 o 
  10   2  12      169.81      172.03     28.75 o 
  11   2  12       52.49       21.54     24.42 o 
  12   2  12      323.68      373.95     45.44 o 
  13   2  12        0.04        9.59     28.01 o 
  14   2  12      212.42      324.52     49.08 o 
  15   2  12        0.54      -34.36     33.76 o 
   0   3  12     1026.17     1089.97     40.45 o 
   1   3  12     3249.89     3279.52     50.75 o 
   2   3  12      477.31      481.95     18.25 o 
   3   3  12      684.88      704.12     20.46 o 
   4   3  12      582.33      617.66     20.82 o 
   5   3  12     2487.53     2408.38     56.50 o 
   6   3  12      252.68      247.35     27.47 o 
   7   3  12     2045.14     2066.85     58.93 o 
   8   3  12      582.90      583.90     29.00 o 
   9   3  12       15.41       35.80     20.37 o 
  10   3  12       12.57       24.65     28.24 o 
  11   3  12      272.98      294.79     40.87 o 
  12   3  12       14.79       47.20     26.84 o 
  13   3  12      300.09      312.76     44.24 o 
  14   3  12       16.26       47.92     33.65 o 
  15   3  12      162.85      116.80     52.84 o 
   0   4  12     2682.95     2744.14     51.15 o 
   1   4  12      468.71      485.82     15.74 o 
   2   4  12      154.20      151.08     12.45 o 
   3   4  12      476.30      504.15     18.96 o 
   4   4  12      354.68      387.73     20.46 o 
   5   4  12      937.86      921.92     29.48 o 
   6   4  12      407.45      431.97     19.13 o 
   7   4  12        0.15       -4.98     12.61 o 
   8   4  12     1120.27     1203.60     40.37 o 
   9   4  12      160.49      126.82     21.88 o 
  10   4  12      110.66      170.43     26.91 o 
  11   4  12        7.47       -3.73     20.52 o 
  12   4  12      147.57      143.78     37.49 o 
  13   4  12        0.07       -2.27     29.08 o 
  14   4  12      149.42      222.09     99.35 o 
  15   4  12        1.51       36.99     45.06 o 
   0   5  12      301.69      337.07     25.61 o 
   1   5  12      497.45      523.35     19.25 o 
   2   5  12       68.46       76.40      9.87 o 
   3   5  12     1995.73     2054.47     39.64 o 
   4   5  12        3.65        0.06      8.63 o 
   5   5  12       48.54       48.77     15.86 o 
   6   5  12      246.68      245.67     17.46 o 
   7   5  12     1253.15     1293.45     36.83 o 
   8   5  12      119.52      103.95     17.02 o 
   9   5  12      520.38      485.90     34.97 o 
  10   5  12       81.00       12.38     25.77 o 
  11   5  12      107.49      132.31     37.95 o 
  12   5  12       79.20       97.93     37.66 o 
  13   5  12      165.07      266.18     60.80 o 
  14   5  12        7.48        2.83     35.40 o 
   0   6  12      575.74      570.15     28.69 o 
   1   6  12      337.17      397.92     15.69 o 
   2   6  12     2011.26     1977.11     52.42 o 
   3   6  12       76.89       68.85     11.30 o 
   4   6  12     1637.39     1729.00     35.70 o 
   5   6  12       27.01       22.20     10.41 o 
   6   6  12     1065.07     1040.09     44.35 o 
   7   6  12       28.62       27.41     13.47 o 
   8   6  12        2.21       23.33     15.60 o 
   9   6  12       13.05       17.01     15.79 o 
  10   6  12      447.76      582.15     90.50 o 
  11   6  12       54.22      111.74     38.10 o 
  12   6  12       99.05       63.53     36.82 o 
  13   6  12        6.84       19.06     33.64 o 
  14   6  12       40.13       59.85     56.74 o 
   0   7  12      859.74     1002.05     33.76 o 
   1   7  12     1020.23     1019.52     25.28 o 
   2   7  12      307.33      384.33     22.37 o 
   3   7  12     1240.20     1317.17     30.94 o 
   4   7  12       87.44       83.51     12.61 o 
   5   7  12      180.85      260.84     19.62 o 
   6   7  12      128.53      102.06     19.24 o 
   7   7  12      111.14      144.37     18.58 o 
   8   7  12       10.58       13.38     13.97 o 
   9   7  12      466.29      484.94     38.63 o 
  10   7  12       26.39       30.38     30.97 o 
  11   7  12      116.97       91.47     35.79 o 
  12   7  12       17.88       28.30     34.04 o 
  13   7  12        0.49       34.71     37.62 o 
  14   7  12        1.10       35.98     40.34 o 
   0   8  12      349.92      324.25     26.02 o 
   1   8  12      132.34      121.46     13.06 o 
   2   8  12      750.98      798.41     28.14 o 
   3   8  12        1.21        3.40      9.42 o 
   4   8  12     1756.46     1815.45     55.79 o 
   5   8  12      170.12      142.31     20.10 o 
   6   8  12      193.26      184.19     29.74 o 
   7   8  12        1.98       -3.35     14.92 o 
   8   8  12      221.26      222.91     31.19 o 
   9   8  12      218.49      243.14     31.42 o 
  10   8  12      295.49      376.83     99.53 o 
  11   8  12       27.52       15.24     32.86 o 
  12   8  12       16.64        8.11     34.83 o 
  13   8  12        0.14        9.94     36.38 o 
   0   9  12       84.81       49.91     16.51 o 
   1   9  12      821.36      892.85     27.25 o 
   2   9  12       27.38        4.49      9.84 o 
   3   9  12      181.77      199.42     18.43 o 
   4   9  12        7.24       23.61     10.94 o 
   5   9  12      909.90      925.20     43.69 o 
   6   9  12        3.04        2.95     17.26 o 
   7   9  12      195.54      217.14     26.57 o 
   8   9  12        1.82      -18.05     15.59 o 
   9   9  12       70.10       94.27     33.32 o 
  10   9  12       27.95       90.54     23.39 o 
  11   9  12       67.52       54.41     36.09 o 
  12   9  12        4.29       -9.33     43.35 o 
  13   9  12       10.29       63.52     44.16 o 
   0  10  12     1105.79     1154.90     59.99 o 
   1  10  12      247.39      221.21     19.50 o 
   2  10  12        1.47       -1.41     11.25 o 
   3  10  12        6.05        6.93     11.31 o 
   4  10  12      309.36      326.18     19.82 o 
   5  10  12        0.05        2.05     13.91 o 
   6  10  12      416.87      440.84     35.57 o 
   7  10  12        6.06       23.53     18.55 o 
   8  10  12      153.69      132.24     23.62 o 
   9  10  12        6.09      -10.60     16.82 o 
  10  10  12       10.02       -2.54     22.05 o 
  11  10  12        0.12       31.31     37.15 o 
  12  10  12        9.15      -11.03     36.66 o 
   0  11  12      132.66       78.00     36.19 o 
   1  11  12       16.62        0.90     13.72 o 
   2  11  12        2.47       24.98     13.41 o 
   3  11  12      185.51      190.49     18.75 o 
   4  11  12       11.38       14.13     12.44 o 
   5  11  12      453.14      473.36     40.87 o 
   6  11  12        0.11       39.90     20.84 o 
   7  11  12      345.11      352.63     34.47 o 
   8  11  12       20.45       29.41     20.85 o 
   9  11  12       24.03       46.50     20.73 o 
  10  11  12        0.35        3.16     24.85 o 
  11  11  12        9.93      -35.57     36.94 o 
   0  12  12        8.71       11.41     21.84 o 
   1  12  12        0.03       -9.40     13.70 o 
   2  12  12      135.02      112.48     17.03 o 
   3  12  12       24.44        8.67     13.61 o 
   4  12  12       28.31       18.15     13.16 o 
   5  12  12       12.06       25.75     17.71 o 
   6  12  12      285.30      268.25     46.07 o 
   7  12  12       35.43       49.61     29.42 o 
   8  12  12       48.96       21.19     23.22 o 
   9  12  12        0.01        6.43     21.30 o 
  10  12  12       18.70       17.79     28.79 o 
   0  13  12        5.63      -17.48     20.19 o 
   1  13  12       25.77       29.05     17.66 o 
   2  13  12        7.52        0.13     14.88 o 
   3  13  12       90.77       62.96     19.26 o 
   4  13  12        9.41        5.48     17.83 o 
   5  13  12      111.56      119.71     21.39 o 
   6  13  12        0.75       -6.53     28.23 o 
   7  13  12       40.18       -1.93     28.00 o 
   8  13  12        4.23        3.74     32.42 o 
   9  13  12       19.93       33.59     25.63 o 
   0  14  12        3.41       -9.02     25.22 o 
   1  14  12        0.05       29.79     17.86 o 
   2  14  12      191.49      211.34     42.13 o 
   3  14  12        2.80       35.62     23.78 o 
   4  14  12       29.55       45.53     20.92 o 
   5  14  12        0.98       31.52     26.05 o 
   6  14  12       11.95        2.77     25.55 o 
   7  14  12        0.05       -5.27     29.34 o 
   8  14  12       86.44       85.27     44.89 o 
   0  15  12       35.99       11.54     64.50 o 
   1  15  12       60.33       42.86     19.83 o 
   2  15  12        3.63        2.13     17.92 o 
   3  15  12       23.44       38.88     18.27 o 
   4  15  12        2.02       -5.94     20.18 o 
   5  15  12        5.42       10.03     25.37 o 
   6  15  12        5.61        0.92     26.74 o 
   0  16  12       89.75       93.62     34.06 o 
   1  16  12        0.04       -9.83     19.95 o 
   2  16  12       14.64       23.64     19.42 o 
   3  16  12        0.72       22.99     18.11 o 
   1   1  13      292.49      302.86     14.62 o 
   2   1  13      615.24      673.24     22.03 o 
   3   1  13      419.38      385.85     19.41 o 
   4   1  13       13.72        7.00      9.20 o 
   5   1  13        5.54        1.51      9.29 o 
   6   1  13      802.05      773.71     33.35 o 
   7   1  13      367.60      320.86     24.13 o 
   8   1  13      414.02      452.64     38.58 o 
   9   1  13       60.97       64.17     38.67 o 
  10   1  13        7.77        4.27     24.47 o 
  11   1  13        0.35      -15.32     26.62 o 
  12   1  13       16.93       50.11     29.92 o 
  13   1  13       48.98       44.22     42.90 o 
  14   1  13        1.05       20.77     32.71 o 
  15   1  13       11.12       72.57     39.02 o 
   1   2  13     2797.91     2839.28     43.82 o 
   2   2  13        4.29       -1.32      7.46 o 
   3   2  13       36.37       25.47      8.29 o 
   4   2  13      392.54      403.70     23.50 o 
   5   2  13        7.01       -5.94      8.17 o 
   6   2  13      351.91      377.28     24.20 o 
   7   2  13      566.98      607.27     33.31 o 
   8   2  13      820.26      876.76     51.07 o 
   9   2  13       96.25      132.54     26.23 o 
  10   2  13       35.17       57.05     27.94 o 
  11   2  13       70.29       28.34     25.38 o 
  12   2  13      103.92      109.53     34.74 o 
  13   2  13        7.80       61.24     32.86 o 
  14   2  13        0.10       32.05     34.10 o 
  15   2  13        0.40       23.71     41.30 o 
   1   3  13      104.42       75.69      9.63 o 
   2   3  13       25.23       22.70      8.05 o 
   3   3  13      409.27      397.97     17.01 o 
   4   3  13        0.87        2.36      9.23 o 
   5   3  13        2.72        1.55      8.21 o 
   6   3  13       66.89       59.68     18.95 o 
   7   3  13      511.61      577.81     32.80 o 
   8   3  13       25.95       15.02     14.23 o 
   9   3  13      258.89      265.66     43.28 o 
  10   3  13        1.93        2.30     20.67 o 
  11   3  13        2.05       -1.36     27.67 o 
  12   3  13        0.61       32.91     27.80 o 
  13   3  13       47.03       48.80     29.19 o 
  14   3  13       20.75       28.88     33.62 o 
   1   4  13       44.55       22.75      8.34 o 
   2   4  13      230.33      212.50     17.56 o 
   3   4  13     1014.22     1029.21     28.19 o 
   4   4  13      203.09      166.99     15.04 o 
   5   4  13       54.97       37.13     11.59 o 
   6   4  13     1235.55     1278.81     36.02 o 
   7   4  13      194.54      136.91     19.01 o 
   8   4  13      203.65      213.79     27.93 o 
   9   4  13      127.18      135.34     30.25 o 
  10   4  13        0.79       52.85     23.94 o 
  11   4  13       27.47       29.08     24.48 o 
  12   4  13        4.84       15.42     28.75 o 
  13   4  13       39.64       14.79     31.65 o 
  14   4  13        0.95       20.81     38.59 o 
   1   5  13      318.58      317.31     15.40 o 
   2   5  13      154.32      164.04     14.47 o 
   3   5  13      197.13      167.82     13.98 o 
   4   5  13      359.13      344.23     24.86 o 
   5   5  13       36.48       25.74     11.09 o 
   6   5  13      257.26      278.68     18.83 o 
   7   5  13      271.78      252.54     25.60 o 
   8   5  13      307.97      335.43     40.08 o 
   9   5  13       13.33       49.78     22.24 o 
  10   5  13       80.16       99.05     30.55 o 
  11   5  13        0.78       -7.24     26.09 o 
  12   5  13       10.37       25.15     32.45 o 
  13   5  13       30.88        2.08     33.58 o 
  14   5  13       25.82       90.32     41.67 o 
   1   6  13      285.06      264.44     14.93 o 
   2   6  13        7.21       12.83      8.51 o 
   3   6  13       86.86       65.10     11.01 o 
   4   6  13       33.69       47.60     10.62 o 
   5   6  13        0.01       -4.16     11.11 o 
   6   6  13        6.68        6.95     11.03 o 
   7   6  13       54.06       59.53     15.24 o 
   8   6  13      108.87      108.96     20.98 o 
   9   6  13       41.24       39.74     20.30 o 
  10   6  13        4.97        9.27     31.56 o 
  11   6  13       16.43       40.41     33.29 o 
  12   6  13       32.27       46.43     35.29 o 
  13   6  13       27.04      -30.97     36.89 o 
  14   6  13        3.52      -17.90     38.14 o 
   1   7  13        0.88        9.04      8.81 o 
   2   7  13      453.48      423.32     19.73 o 
   3   7  13      334.04      336.22     17.64 o 
   4   7  13      227.58      197.52     16.09 o 
   5   7  13        9.61       11.92     12.60 o 
   6   7  13       12.63        7.29     11.31 o 
   7   7  13       69.01       89.95     17.50 o 
   8   7  13        3.01        6.35     14.49 o 
   9   7  13       29.91       21.12     25.47 o 
  10   7  13       14.56       49.87     35.03 o 
  11   7  13        5.24       22.95     34.61 o 
  12   7  13        5.95        6.57     33.23 o 
  13   7  13        8.58       38.49     37.31 o 
   1   8  13      299.32      289.10     26.33 o 
   2   8  13      312.80      254.32     16.22 o 
   3   8  13       66.84       67.07     12.26 o 
   4   8  13      266.69      246.59     23.36 o 
   5   8  13      120.01       75.84     15.70 o 
   6   8  13      569.38      515.88     36.60 o 
   7   8  13       52.35       50.49     18.58 o 
   8   8  13       70.22       46.09     17.90 o 
   9   8  13       10.78       20.65     20.51 o 
  10   8  13        0.21       45.89     36.51 o 
  11   8  13        2.45       13.92     35.02 o 
  12   8  13        6.01       24.86     37.63 o 
  13   8  13       12.38       42.61     40.41 o 
   1   9  13      200.66      208.12     15.99 o 
   2   9  13       23.64       21.47     11.10 o 
   3   9  13        3.29        5.07     11.00 o 
   4   9  13       31.06       23.09     11.65 o 
   5   9  13       33.06       64.23     15.86 o 
   6   9  13       29.05        5.66     17.31 o 
   7   9  13       90.96       75.56     21.62 o 
   8   9  13       25.40       27.03     23.48 o 
   9   9  13       24.15       60.81     24.06 o 
  10   9  13       20.01       -4.75     20.81 o 
  11   9  13        4.52       20.02     35.55 o 
  12   9  13        3.61       32.01     41.49 o 
   1  10  13        1.72       -5.27     12.44 o 
   2  10  13       23.91       22.22     12.80 o 
   3  10  13        6.40       10.60     11.72 o 
   4  10  13        4.00       11.78     11.47 o 
   5  10  13       27.61       15.97     14.80 o 
   6  10  13        1.42      -25.79     17.57 o 
   7  10  13      125.04       76.89     23.10 o 
   8  10  13       33.09       26.73     19.87 o 
   9  10  13        0.42       24.42     23.18 o 
  10  10  13       20.21       -7.29     23.20 o 
  11  10  13        5.22       16.80     39.35 o 
   1  11  13        4.77       -3.52     14.36 o 
   2  11  13        6.71       -6.17     13.35 o 
   3  11  13       13.06       19.09     13.47 o 
   4  11  13        0.95        1.37     12.32 o 
   5  11  13      100.37       83.16     18.75 o 
   6  11  13      125.90      132.76     26.38 o 
   7  11  13        9.53       14.79     20.99 o 
   8  11  13        6.27       -0.75     20.28 o 
   9  11  13        0.15        0.81     29.38 o 
  10  11  13        0.15       -2.27     24.50 o 
   1  12  13       65.78       48.46     19.36 o 
   2  12  13        4.22        8.27     14.35 o 
   3  12  13       13.42       -4.65     13.35 o 
   4  12  13        2.81        2.69     13.30 o 
   5  12  13        7.29       14.60     17.25 o 
   6  12  13       53.19      129.03     31.96 o 
   7  12  13       46.31       76.11     27.52 o 
   8  12  13        3.99        8.22     23.44 o 
   9  12  13        0.25        5.97     22.25 o 
   1  13  13        0.19      -16.23     17.25 o 
   2  13  13        0.00      -11.15     15.31 o 
   3  13  13        0.37       -2.92     14.99 o 
   4  13  13       11.02       58.36     19.85 o 
   5  13  13       32.34       26.48     19.10 o 
   6  13  13       24.61       34.86     29.10 o 
   7  13  13        0.93       -1.57     28.33 o 
   8  13  13        0.46       -6.07     27.04 o 
   1  14  13       16.20       13.00     18.17 o 
   2  14  13        0.00       31.99     17.84 o 
   3  14  13        7.55        9.87     16.85 o 
   4  14  13       19.78       15.03     18.81 o 
   5  14  13        7.42        5.50     24.97 o 
   6  14  13        0.02       -1.96     25.10 o 
   7  14  13        2.66       -8.34     28.39 o 
   1  15  13        4.71       10.10     19.97 o 
   2  15  13        0.04        7.53     18.48 o 
   3  15  13       25.82       42.30     18.37 o 
   4  15  13        0.36       -6.14     23.30 o 
   5  15  13        1.45      -13.03     25.60 o 
   0   0  14     3105.02     3036.98     89.15 o 
   1   0  14     3175.58     3179.30     68.46 o 
   2   0  14      729.52      782.85     33.66 o 
   3   0  14     2329.97     2344.11     60.66 o 
   4   0  14      266.16      330.32     32.92 o 
   5   0  14     4485.13     4768.98    109.53 o 
   6   0  14      108.30       52.52     22.91 o 
   7   0  14      602.59      563.92     40.15 o 
   8   0  14       90.57       56.68     42.27 o 
   9   0  14     1794.80     1700.59    117.70 o 
  10   0  14        0.12       43.93     37.76 o 
  11   0  14      238.32      259.44     66.86 o 
  12   0  14      138.71       47.63     43.10 o 
  13   0  14      102.08      149.29    117.56 o 
  14   0  14       16.04       21.52     49.29 o 
   0   1  14     4970.03     4922.11     89.93 o 
   1   1  14     2092.09     2156.97     37.30 o 
   2   1  14     1880.52     1797.09     39.92 o 
   3   1  14      263.22      245.44     16.75 o 
   4   1  14      696.89      765.18     32.12 o 
   5   1  14      529.38      490.92     25.77 o 
   6   1  14      106.04      114.51     13.12 o 
   7   1  14      274.34      349.88     21.86 o 
   8   1  14      531.31      563.39     49.49 o 
   9   1  14      107.68      136.55     31.40 o 
  10   1  14      874.24      803.83     61.35 o 
  11   1  14       77.20      108.14     32.47 o 
  12   1  14       38.13       51.23     30.17 o 
  13   1  14        6.95       -5.28     29.57 o 
  14   1  14        0.85       -7.80     32.84 o 
   0   2  14     1774.28     1732.97     46.82 o 
   1   2  14     2111.24     2052.12     39.00 o 
   2   2  14       37.13       39.61      9.61 o 
   3   2  14      407.90      404.78     18.94 o 
   4   2  14       13.90       -1.85      8.90 o 
   5   2  14      527.13      598.95     23.45 o 
   6   2  14        0.74       -7.99     11.92 o 
   7   2  14     1248.45     1273.95     48.86 o 
   8   2  14       41.24       63.77     16.32 o 
   9   2  14      394.50      357.40     43.33 o 
  10   2  14      114.96      107.80     32.25 o 
  11   2  14      280.71      179.51     37.80 o 
  12   2  14       16.56       37.55     31.47 o 
  13   2  14       38.56       75.92     35.06 o 
  14   2  14       12.29       13.89     35.05 o 
   0   3  14     1673.04     1683.73     51.22 o 
   1   3  14      873.27      826.52     39.41 o 
   2   3  14      438.53      437.05     18.61 o 
   3   3  14     1599.23     1584.17     37.25 o 
   4   3  14      807.16      868.34     29.81 o 
   5   3  14        1.02      -11.53      8.91 o 
   6   3  14     1144.27     1159.38     55.95 o 
   7   3  14      181.42      151.96     21.68 o 
   8   3  14      932.36      882.66     44.27 o 
   9   3  14       42.73       36.63     22.69 o 
  10   3  14      155.51      155.71     35.15 o 
  11   3  14       13.89       30.91     27.82 o 
  12   3  14      133.41      142.49     38.57 o 
  13   3  14        2.03       32.24     32.03 o 
  14   3  14      194.61      165.84     71.12 o 
   0   4  14      962.55      954.03     36.08 o 
   1   4  14      725.12      750.14     24.02 o 
   2   4  14      598.55      661.06     23.12 o 
   3   4  14      429.06      463.10     22.97 o 
   4   4  14      432.93      432.24     22.83 o 
   5   4  14       56.00       33.50      9.98 o 
   6   4  14       21.10       17.50     11.49 o 
   7   4  14     2576.17     2572.47     73.39 o 
   8   4  14        1.22      -12.34     13.98 o 
   9   4  14       73.65      122.56     24.93 o 
  10   4  14       49.87       63.23     27.02 o 
  11   4  14      109.26      103.30     29.55 o 
  12   4  14        6.80        1.97     27.69 o 
  13   4  14       35.70       18.44     33.95 o 
  14   4  14        3.29       33.18     36.95 o 
   0   5  14      225.80      255.02     22.28 o 
   1   5  14        0.93        7.24      8.29 o 
   2   5  14      909.75      926.60     26.73 o 
   3   5  14      271.32      319.24     19.44 o 
   4   5  14      440.22      409.20     20.75 o 
   5   5  14      828.27      774.51     25.59 o 
   6   5  14     1417.10     1472.85     41.02 o 
   7   5  14        5.71       -9.74     12.29 o 
   8   5  14      276.02      261.83     37.78 o 
   9   5  14       10.54        4.44     20.61 o 
  10   5  14       67.27       59.00     29.01 o 
  11   5  14        0.07       15.53     30.08 o 
  12   5  14      186.34      210.55     48.78 o 
  13   5  14        0.05        9.66     38.21 o 
   0   6  14      178.08      249.95     38.87 o 
   1   6  14      588.34      613.62     27.62 o 
   2   6  14      631.00      650.98     24.42 o 
   3   6  14     1123.46     1166.72     31.74 o 
   4   6  14      114.43      115.68     13.84 o 
   5   6  14      851.78      996.30     35.44 o 
   6   6  14      135.79      132.78     17.07 o 
   7   6  14       58.05       76.34     16.96 o 
   8   6  14        0.76       -3.91     18.15 o 
   9   6  14      475.25      476.82     35.12 o 
  10   6  14       51.01       29.36     32.00 o 
  11   6  14      126.15      105.53     38.73 o 
  12   6  14       11.40       16.40     34.29 o 
  13   6  14       74.83       45.78     43.29 o 
   0   7  14      151.19      148.18     20.37 o 
   1   7  14       68.75       54.18     11.20 o 
   2   7  14     1523.80     1628.93     38.19 o 
   3   7  14       11.68       21.01     10.07 o 
   4   7  14      428.05      454.79     21.69 o 
   5   7  14      231.05      251.67     32.69 o 
   6   7  14       29.48       54.76     14.43 o 
   7   7  14        1.17        6.47     15.44 o 
   8   7  14       96.95      103.92     32.29 o 
   9   7  14        0.07      -21.41     18.92 o 
  10   7  14      202.13      173.13     43.87 o 
  11   7  14       18.09       64.72     37.54 o 
  12   7  14       39.88      -32.89     34.41 o 
  13   7  14       49.41      127.22     47.58 o 
   0   8  14      122.49       94.14     24.07 o 
   1   8  14      887.48      936.72     32.83 o 
   2   8  14        0.23       22.98     10.33 o 
   3   8  14      627.85      629.78     34.11 o 
   4   8  14        1.88       -2.10     11.02 o 
   5   8  14      528.69      568.05     30.48 o 
   6   8  14      170.29      153.36     23.68 o 
   7   8  14       84.70       71.44     20.55 o 
   8   8  14       71.52       51.26     19.03 o 
   9   8  14       90.54       64.50     26.52 o 
  10   8  14       19.42       72.71     37.90 o 
  11   8  14       90.58       47.53     39.37 o 
  12   8  14       12.53       19.83     63.16 o 
   0   9  14      863.92      977.29     67.61 o 
   1   9  14       24.28       27.67     11.49 o 
   2   9  14      158.58      157.99     16.04 o 
   3   9  14      113.75      115.93     17.53 o 
   4   9  14      354.31      345.06     27.90 o 
   5   9  14       32.32       63.04     16.64 o 
   6   9  14      118.18      127.28     23.98 o 
   7   9  14       54.46       67.53     34.35 o 
   8   9  14      162.34      211.19     43.99 o 
   9   9  14        1.62       20.63     23.87 o 
  10   9  14       78.82       46.22     25.21 o 
  11   9  14        6.40        0.56     37.16 o 
  12   9  14       62.18      109.96     47.84 o 
   0  10  14       45.00       63.07     25.92 o 
   1  10  14      109.75       81.46     15.76 o 
   2  10  14       21.45        6.09     12.33 o 
   3  10  14      189.23      193.95     18.09 o 
   4  10  14       79.45       72.66     14.11 o 
   5  10  14       63.38       39.06     16.00 o 
   6  10  14        1.23      -14.13     21.04 o 
   7  10  14      226.46      228.61     31.01 o 
   8  10  14       19.44       10.67     20.29 o 
   9  10  14       28.41       22.67     26.91 o 
  10  10  14        0.15       -3.89     24.60 o 
  11  10  14       17.94       63.51     42.57 o 
   0  11  14      173.66      153.61     62.04 o 
   1  11  14        4.35        7.80     16.49 o 
   2  11  14       49.58       62.92     16.49 o 
   3  11  14       11.46       21.79     14.11 o 
   4  11  14      197.14      215.44     19.16 o 
   5  11  14       18.28       14.09     16.75 o 
   6  11  14      247.39      233.95     37.59 o 
   7  11  14        9.70      -15.49     20.25 o 
   8  11  14       47.39       46.16     23.30 o 
   9  11  14        6.79      -28.40     20.28 o 
  10  11  14        2.48       -4.70     26.22 o 
   0  12  14        0.08        4.78     21.92 o 
   1  12  14       36.13       33.66     16.99 o 
   2  12  14        0.81       -4.21     14.72 o 
   3  12  14       46.05       34.85     20.71 o 
   4  12  14       38.87       41.67     15.16 o 
   5  12  14      219.29      212.21     26.23 o 
   6  12  14       38.74      -22.51     23.92 o 
   7  12  14       18.37       10.58     32.59 o 
   8  12  14        2.49       37.43     26.30 o 
   9  12  14       22.94       28.26     23.68 o 
   0  13  14        8.57        5.95     26.17 o 
   1  13  14       23.33       10.75     17.93 o 
   2  13  14      112.92       84.40     20.51 o 
   3  13  14        0.43        9.41     15.86 o 
   4  13  14       77.53       70.50     22.86 o 
   5  13  14       13.49       11.81     18.85 o 
   6  13  14       33.27       63.77     36.41 o 
   7  13  14       17.38       44.56     31.82 o 
   8  13  14       16.26       -5.24     28.08 o 
   0  14  14       21.71       16.09     28.55 o 
   1  14  14       39.58       56.74     20.88 o 
   2  14  14        9.68       12.22     17.97 o 
   3  14  14       77.25       73.27     19.91 o 
   4  14  14        2.96       -8.74     19.39 o 
   5  14  14       39.98       34.15     29.70 o 
   6  14  14       37.16       53.32     29.65 o 
   0  15  14       59.25       44.16     32.39 o 
   1  15  14        1.83       -4.72     21.07 o 
   2  15  14       35.09       69.79     21.67 o 
   3  15  14        0.19       15.66     18.19 o 
   1   1  15        0.29        1.87      8.65 o 
   2   1  15      135.98      153.74     14.09 o 
   3   1  15      964.60      963.41     30.32 o 
   4   1  15      748.12      783.76     28.82 o 
   5   1  15        0.04        7.37     10.67 o 
   6   1  15       79.47       79.57     14.19 o 
   7   1  15      253.06      250.36     43.77 o 
   8   1  15      246.04      278.33     24.71 o 
   9   1  15        9.64       14.70     25.35 o 
  10   1  15       49.32       12.32     28.50 o 
  11   1  15       17.86       19.09     37.74 o 
  12   1  15       15.24       30.11     30.39 o 
  13   1  15        4.75       58.36     35.92 o 
  14   1  15        1.86       17.22     35.43 o 
   1   2  15       66.39       54.90     11.00 o 
   2   2  15        4.36       15.84      9.41 o 
   3   2  15       12.75       18.09      9.90 o 
   4   2  15      267.84      281.92     23.22 o 
   5   2  15        0.04        7.21     10.27 o 
   6   2  15      913.74      953.49     40.31 o 
   7   2  15       42.99       26.22     13.77 o 
   8   2  15       20.46       36.59     23.41 o 
   9   2  15      405.82      350.73     44.19 o 
  10   2  15        4.75        7.91     25.96 o 
  11   2  15        2.13        4.50     26.40 o 
  12   2  15        3.54       -5.75     29.18 o 
  13   2  15      158.76      259.63     45.62 o 
  14   2  15       47.52       63.00     39.97 o 
   1   3  15      194.82      196.30     15.46 o 
   2   3  15      622.48      602.19     28.46 o 
   3   3  15        8.52        3.50      9.44 o 
   4   3  15       39.77       37.11     10.66 o 
   5   3  15       49.72       50.67     11.24 o 
   6   3  15      144.10      178.15     22.34 o 
   7   3  15       32.43       34.36     13.40 o 
   8   3  15      195.61      186.67     26.41 o 
   9   3  15       24.81       40.54     27.50 o 
  10   3  15       42.31       16.27     27.20 o 
  11   3  15        7.13       41.24     29.29 o 
  12   3  15       62.40       73.59     30.69 o 
  13   3  15        1.04       31.11     38.57 o 
   1   4  15      402.78      371.53     23.48 o 
   2   4  15        3.90       16.37      9.75 o 
   3   4  15      211.78      171.88     15.27 o 
   4   4  15       31.74       25.22     14.07 o 
   5   4  15       67.42       37.05     12.73 o 
   6   4  15      201.59      200.67     24.70 o 
   7   4  15       14.92        5.27     18.04 o 
   8   4  15       99.82       92.37     27.01 o 
   9   4  15        0.04        5.70     22.98 o 
  10   4  15      136.06      158.91     31.66 o 
  11   4  15        2.44       17.86     29.30 o 
  12   4  15       24.68        6.90     30.89 o 
  13   4  15        4.91        1.19     31.85 o 
   1   5  15       32.90       31.63     10.35 o 
   2   5  15     1731.94     1784.52     36.58 o 
   3   5  15      228.51      204.15     16.25 o 
   4   5  15       61.52       82.00     13.05 o 
   5   5  15       69.47       70.57     12.25 o 
   6   5  15       43.97       22.85     13.18 o 
   7   5  15        0.01       11.32     13.83 o 
   8   5  15       37.46       19.89     17.90 o 
   9   5  15       12.47       21.41     17.77 o 
  10   5  15        7.63        9.78     28.65 o 
  11   5  15       82.50       64.37     32.95 o 
  12   5  15        0.44       56.24     40.39 o 
  13   5  15        0.35       -7.02     37.70 o 
   1   6  15      403.36      386.84     20.78 o 
   2   6  15      502.27      470.29     20.92 o 
   3   6  15       67.64       50.14     11.22 o 
   4   6  15        4.47       -0.63     10.23 o 
   5   6  15       10.10       11.68     15.70 o 
   6   6  15      113.40      120.67     17.24 o 
   7   6  15       97.16      129.39     20.78 o 
   8   6  15        4.71       -6.94     18.38 o 
   9   6  15        1.96       -3.51     18.95 o 
  10   6  15        5.56       40.85     35.46 o 
  11   6  15        1.03        9.12     35.76 o 
  12   6  15       12.17        8.85     38.08 o 
  13   6  15        3.01      -50.93     37.77 o 
   1   7  15       40.86       18.45     11.02 o 
   2   7  15      103.54       77.41     12.97 o 
   3   7  15       19.41       24.05     11.14 o 
   4   7  15      259.51      294.46     21.99 o 
   5   7  15        1.03        2.91     13.92 o 
   6   7  15      114.96      101.30     17.46 o 
   7   7  15       23.82       35.77     17.45 o 
   8   7  15       11.54      -13.23     15.67 o 
   9   7  15       11.48       -9.28     20.84 o 
  10   7  15        3.39       61.20     38.14 o 
  11   7  15       24.43      -35.63     32.20 o 
  12   7  15       12.35       -8.49     56.26 o 
   1   8  15       75.32       79.25     13.34 o 
   2   8  15       77.12       83.28     13.70 o 
   3   8  15      113.57      119.54     15.18 o 
   4   8  15       12.84        5.83     12.08 o 
   5   8  15      137.75      151.90     22.03 o 
   6   8  15       21.23       26.57     19.49 o 
   7   8  15        0.04       20.64     19.22 o 
   8   8  15       34.06       36.39     19.25 o 
   9   8  15       58.11       72.00     33.19 o 
  10   8  15        0.16       18.93     38.84 o 
  11   8  15        1.79       40.03     38.60 o 
  12   8  15        5.73       72.96     44.39 o 
   1   9  15        0.61        1.74     11.78 o 
   2   9  15       27.16       13.64     11.98 o 
   3   9  15       11.57       33.45     13.09 o 
   4   9  15       88.79       75.17     14.98 o 
   5   9  15        0.05        6.99     15.01 o 
   6   9  15        9.37       -5.96     14.37 o 
   7   9  15       11.77       20.04     20.28 o 
   8   9  15       56.39       96.55     23.32 o 
   9   9  15        6.33       36.93     25.37 o 
  10   9  15       20.18       28.33     32.20 o 
  11   9  15        4.12       36.65     40.68 o 
   1  10  15       87.74       79.59     23.71 o 
   2  10  15       81.97       45.38     15.12 o 
   3  10  15       61.63       62.84     15.86 o 
   4  10  15       22.93       12.22     13.40 o 
   5  10  15       69.03       64.22     17.83 o 
   6  10  15        0.36       34.11     22.35 o 
   7  10  15       45.57       46.64     29.81 o 
   8  10  15        0.04        5.04     20.14 o 
   9  10  15        2.34      -15.57     25.18 o 
  10  10  15        0.06       -8.49     24.84 o 
   1  11  15      144.15      101.68     19.05 o 
   2  11  15      123.33       95.46     18.03 o 
   3  11  15        3.59       24.76     14.57 o 
   4  11  15       27.33        7.38     13.44 o 
   5  11  15       45.80       51.42     19.14 o 
   6  11  15        0.18       20.51     22.28 o 
   7  11  15        0.30       30.65     23.22 o 
   8  11  15        5.68        3.31     21.91 o 
   9  11  15        3.74       18.84     22.45 o 
   1  12  15       62.67       28.02     17.77 o 
   2  12  15        4.46       -2.14     15.42 o 
   3  12  15       26.26        8.35     19.04 o 
   4  12  15        2.40        7.11     14.81 o 
   5  12  15        6.07       31.12     19.56 o 
   6  12  15       13.00      -12.96     25.57 o 
   7  12  15        1.43       -4.92     24.93 o 
   8  12  15        1.24        0.38     24.75 o 
   1  13  15        0.93        4.37     18.54 o 
   2  13  15        4.57        6.29     17.51 o 
   3  13  15        6.13       -9.62     15.98 o 
   4  13  15        3.73      -18.34     17.76 o 
   5  13  15        0.90       -0.65     19.44 o 
   6  13  15        0.38       15.32     31.31 o 
   7  13  15        7.13        1.15     31.71 o 
   1  14  15        4.37       -6.27     19.92 o 
   2  14  15        0.67      -14.95     18.28 o 
   3  14  15        0.64       12.55     18.17 o 
   4  14  15        4.12       -5.93     19.93 o 
   5  14  15        3.76       -3.31     27.17 o 
   0   0  16      148.64      168.01     31.93 o 
   1   0  16      326.55      315.91     25.41 o 
   2   0  16     1278.52     1273.47     58.38 o 
   3   0  16      129.58       93.98     21.49 o 
   4   0  16       28.47       21.64     20.52 o 
   5   0  16      108.67      111.31     20.02 o 
   6   0  16      269.51      263.32     47.62 o 
   7   0  16     1624.21     1832.36    180.91 o 
   8   0  16      498.56      500.05     81.48 o 
   9   0  16      651.70      656.95    148.74 o 
  10   0  16      566.56      634.91     84.05 o 
  11   0  16       47.71       86.35     53.40 o 
  12   0  16      238.67      223.08    118.76 o 
  13   0  16       57.57      -12.05     52.34 o 
   0   1  16      179.47      201.97     22.16 o 
   1   1  16       11.68       12.96      9.98 o 
   2   1  16      424.81      431.61     23.76 o 
   3   1  16      968.18      995.84     31.97 o 
   4   1  16        3.45        2.32     12.05 o 
   5   1  16       91.43       71.44     14.10 o 
   6   1  16      619.69      636.63     29.00 o 
   7   1  16      754.08      792.73     49.86 o 
   8   1  16      589.30      576.85     35.66 o 
   9   1  16      397.80      341.83     45.13 o 
  10   1  16      119.33      126.45     71.14 o 
  11   1  16      133.21      208.44     41.19 o 
  12   1  16       69.63       19.14     32.92 o 
  13   1  16       56.51      111.90     40.72 o 
   0   2  16        2.14       -6.35     13.61 o 
   1   2  16      389.19      394.63     20.75 o 
   2   2  16      289.54      276.38     18.45 o 
   3   2  16      581.12      628.32     25.51 o 
   4   2  16      615.53      693.88     31.38 o 
   5   2  16      177.17      139.73     17.49 o 
   6   2  16      237.11      237.69     38.64 o 
   7   2  16      222.50      217.50     22.34 o 
   8   2  16      476.99      424.62     39.21 o 
   9   2  16      309.34      326.88     43.67 o 
  10   2  16       76.14       19.28     27.86 o 
  11   2  16       83.75       88.05     34.75 o 
  12   2  16       38.95       84.27     42.55 o 
  13   2  16       15.57      -39.24     31.76 o 
   0   3  16      118.11       69.73     21.08 o 
   1   3  16      327.16      333.01     20.92 o 
   2   3  16        6.11       16.11     10.18 o 
   3   3  16       84.63       78.67     12.96 o 
   4   3  16     1642.59     1624.66     38.89 o 
   5   3  16     1276.82     1323.89     36.74 o 
   6   3  16       79.41       95.33     23.54 o 
   7   3  16      812.58      846.57     30.75 o 
   8   3  16      230.88      158.11     25.38 o 
   9   3  16      141.98      202.83     38.20 o 
  10   3  16      193.79      142.70     39.13 o 
  11   3  16       56.01       85.23     30.35 o 
  12   3  16       17.58       18.89     36.40 o 
  13   3  16       24.18       31.70     38.06 o 
   0   4  16      537.17      533.99     32.12 o 
   1   4  16       11.48       10.93     10.84 o 
   2   4  16       43.56       30.63     12.04 o 
   3   4  16     1257.24     1286.48     36.88 o 
   4   4  16      968.75      977.66     34.17 o 
   5   4  16     1778.33     1741.11     45.96 o 
   6   4  16      857.90      865.59     36.97 o 
   7   4  16       93.32      103.23     15.98 o 
   8   4  16      187.30      218.55     26.54 o 
   9   4  16       32.17        7.03     15.89 o 
  10   4  16       14.80        0.63     25.37 o 
  11   4  16       60.35       63.22     38.01 o 
  12   4  16        9.61       26.51     33.18 o 
  13   4  16       19.70        5.54     34.51 o 
   0   5  16      307.16      268.21     44.31 o 
   1   5  16       29.51       17.94     10.96 o 
   2   5  16      405.18      414.05     21.45 o 
   3   5  16      323.38      344.86     20.21 o 
   4   5  16      452.85      467.44     31.08 o 
   5   5  16     1751.69     1804.74     43.57 o 
   6   5  16      281.76      292.44     22.79 o 
   7   5  16       74.38      102.33     18.37 o 
   8   5  16        9.85       -3.13     25.66 o 
   9   5  16       37.96       49.78     27.83 o 
  10   5  16       88.39       59.88     47.19 o 
  11   5  16       16.63        4.84     32.35 o 
  12   5  16       14.57        9.63     37.44 o 
   0   6  16      324.19      356.03     28.16 o 
   1   6  16       57.93       54.93     12.41 o 
   2   6  16      124.36      118.00     14.43 o 
   3   6  16        8.50       -1.86     10.53 o 
   4   6  16      217.30      217.37     17.53 o 
   5   6  16      482.21      516.07     30.73 o 
   6   6  16      537.65      540.89     28.41 o 
   7   6  16      203.54      198.27     24.69 o 
   8   6  16       23.99       32.68     21.54 o 
   9   6  16       20.16       24.64     20.66 o 
  10   6  16      144.51      174.29     44.68 o 
  11   6  16       48.86       45.02     38.21 o 
  12   6  16       78.97       18.46     39.76 o 
   0   7  16        7.38       24.71     16.03 o 
   1   7  16       79.84       84.64     13.83 o 
   2   7  16      172.57      164.15     22.18 o 
   3   7  16       30.42       12.07     11.40 o 
   4   7  16        0.87       13.43     12.21 o 
   5   7  16      326.41      294.68     33.34 o 
   6   7  16      721.69      680.39     33.48 o 
   7   7  16        1.50       14.10     17.86 o 
   8   7  16      117.05       96.53     48.22 o 
   9   7  16       63.07       37.10     25.72 o 
  10   7  16        7.47       11.98     35.63 o 
  11   7  16      158.60      121.87     46.28 o 
  12   7  16      150.60      192.46    101.14 o 
   0   8  16       30.90       55.29     17.78 o 
   1   8  16      283.72      279.40     29.30 o 
   2   8  16      300.25      315.87     25.85 o 
   3   8  16       11.94       -0.87     11.64 o 
   4   8  16       37.87       51.43     13.87 o 
   5   8  16       31.32       12.51     16.52 o 
   6   8  16       23.28       27.71     16.33 o 
   7   8  16       22.72       22.62     20.42 o 
   8   8  16       84.37       36.60     21.15 o 
   9   8  16       54.64       68.31     26.74 o 
  10   8  16       76.34       62.47     39.92 o 
  11   8  16       62.31       65.25     41.92 o 
   0   9  16      107.93      120.99     25.40 o 
   1   9  16      292.60      286.73     26.15 o 
   2   9  16       73.36       84.59     15.94 o 
   3   9  16       17.45       11.80     13.08 o 
   4   9  16      101.23       78.92     19.85 o 
   5   9  16        7.08       -6.50     15.16 o 
   6   9  16        1.79       31.00     16.73 o 
   7   9  16       32.67       22.95     20.37 o 
   8   9  16       86.14       80.73     28.43 o 
   9   9  16       85.96       66.49     30.03 o 
  10   9  16       29.03       37.84     27.47 o 
   0  10  16      153.17      170.90     31.77 o 
   1  10  16       64.74       78.99     19.83 o 
   2  10  16       75.21       76.58     21.68 o 
   3  10  16      166.36      182.23     28.36 o 
   4  10  16       11.28       13.97     14.20 o 
   5  10  16        6.06        4.72     16.37 o 
   6  10  16       17.00       22.14     28.05 o 
   7  10  16       34.69       31.14     22.73 o 
   8  10  16       46.48       60.01     24.47 o 
   9  10  16       60.59      112.67     40.73 o 
   0  11  16      141.84      111.86     29.31 o 
   1  11  16       73.96      108.17     20.54 o 
   2  11  16      114.47      113.19     21.00 o 
   3  11  16      132.52      136.08     19.45 o 
   4  11  16       72.05       63.05     15.88 o 
   5  11  16        4.74       34.13     19.33 o 
   6  11  16        4.03       10.44     24.26 o 
   7  11  16       48.01       60.38     28.21 o 
   8  11  16       11.95       10.00     24.05 o 
   0  12  16       37.99       34.70     27.12 o 
   1  12  16       89.19      126.27     31.39 o 
   2  12  16       87.43       92.99     20.59 o 
   3  12  16       88.16      100.78     20.61 o 
   4  12  16       31.89       27.07     20.07 o 
   5  12  16        0.16       -4.83     19.64 o 
   6  12  16       13.03       53.99     38.15 o 
   7  12  16       15.99       26.80     27.29 o 
   0  13  16       74.87       57.34     29.45 o 
   1  13  16       35.42       21.56     20.06 o 
   2  13  16       29.54       35.99     19.52 o 
   3  13  16       54.74       46.41     18.94 o 
   4  13  16        0.33       16.84     20.46 o 
   5  13  16        5.71      -10.52     20.45 o 
   0  14  16       31.60       59.38     31.68 o 
   1  14  16       40.40       43.93     22.03 o 
   2  14  16       27.57       -6.18     22.07 o 
   3  14  16        0.34        1.82     18.77 o 
   1   1  17        0.37       -4.93      9.88 o 
   2   1  17       66.43       73.16     13.93 o 
   3   1  17       88.58       56.00     16.46 o 
   4   1  17      594.87      597.94     54.11 o 
   5   1  17        0.06       -3.96     13.11 o 
   6   1  17      316.09      319.67     21.19 o 
   7   1  17       31.13       51.20     17.01 o 
   8   1  17        0.00       26.45     18.16 o 
   9   1  17        8.62       54.95     31.87 o 
  10   1  17       16.96        8.25     30.12 o 
  11   1  17       22.65       58.99     35.29 o 
  12   1  17       18.71       15.06     34.03 o 
  13   1  17        2.52       25.55     37.14 o 
   1   2  17      511.89      494.21     23.91 o 
   2   2  17      506.07      535.29     25.59 o 
   3   2  17      536.09      471.11     25.03 o 
   4   2  17       27.48        6.62     12.16 o 
   5   2  17       27.43       31.59     14.71 o 
   6   2  17      618.25      695.84     38.04 o 
   7   2  17       36.55       25.91     16.65 o 
   8   2  17        0.27      -18.33     16.82 o 
   9   2  17        0.00       -2.45     27.70 o 
  10   2  17       27.17       16.79     30.78 o 
  11   2  17        4.74       25.32     31.08 o 
  12   2  17        0.96       11.74     40.74 o 
  13   2  17        1.63       25.03     38.67 o 
   1   3  17       88.39       94.82     14.99 o 
   2   3  17      240.84      261.77     19.40 o 
   3   3  17        0.34       -1.02     11.88 o 
   4   3  17       84.89       67.28     13.34 o 
   5   3  17       32.23        9.36     11.77 o 
   6   3  17      724.83      700.58     53.29 o 
   7   3  17        3.54        7.24     13.61 o 
   8   3  17        6.72        2.74     16.86 o 
   9   3  17       38.09       40.44     26.17 o 
  10   3  17       22.41       -5.36     26.13 o 
  11   3  17       25.07       41.49     29.12 o 
  12   3  17       36.59       62.34     33.44 o 
   1   4  17       17.08        6.91     11.44 o 
   2   4  17      145.76      142.59     15.67 o 
   3   4  17      360.41      393.79     25.58 o 
   4   4  17      240.15      247.17     19.77 o 
   5   4  17        4.22       11.75     11.60 o 
   6   4  17       45.89       35.92     14.56 o 
   7   4  17       33.40       48.83     15.32 o 
   8   4  17       60.00       46.87     20.51 o 
   9   4  17        9.52       12.24     17.30 o 
  10   4  17        2.36      -35.39     23.60 o 
  11   4  17       27.73       25.09     35.78 o 
  12   4  17       17.82       41.58     37.08 o 
   1   5  17      259.03      262.09     20.09 o 
   2   5  17       77.71       70.75     14.36 o 
   3   5  17       50.91       24.78     16.02 o 
   4   5  17       29.28       19.94     12.33 o 
   5   5  17      248.85      244.09     26.78 o 
   6   5  17        0.00       12.75     13.65 o 
   7   5  17       44.87       34.01     15.27 o 
   8   5  17        1.05       30.27     19.41 o 
   9   5  17      172.32      148.87     27.26 o 
  10   5  17       44.45       58.68     33.96 o 
  11   5  17       31.20       36.82     36.06 o 
  12   5  17       12.92        6.01     41.50 o 
   1   6  17       48.55       23.94     12.21 o 
   2   6  17       39.69       54.07     13.29 o 
   3   6  17        0.07       -2.73     12.43 o 
   4   6  17       46.11       68.68     13.92 o 
   5   6  17       40.31       38.84     12.81 o 
   6   6  17       34.34       27.84     14.97 o 
   7   6  17        0.23       -6.30     16.75 o 
   8   6  17       12.52      -16.82     19.90 o 
   9   6  17       29.11       23.45     21.67 o 
  10   6  17       11.68       16.22     42.94 o 
  11   6  17       40.76       -5.36     35.77 o 
   1   7  17       77.03       62.57     13.78 o 
   2   7  17        3.02        3.05     12.23 o 
   3   7  17      254.89      262.98     20.36 o 
   4   7  17       18.79        4.68     11.84 o 
   5   7  17       53.36       53.59     17.35 o 
   6   7  17       42.77       65.91     21.31 o 
   7   7  17        6.80      -20.63     17.14 o 
   8   7  17        4.14       36.22     26.40 o 
   9   7  17        4.16       -3.61     23.33 o 
  10   7  17        2.40        2.40     40.78 o 
  11   7  17       38.61       25.28     39.59 o 
   1   8  17        4.59       -7.12     12.06 o 
   2   8  17      118.74      130.83     17.53 o 
   3   8  17      306.56      281.09     23.75 o 
   4   8  17       90.98       90.44     15.85 o 
   5   8  17        8.52       27.20     17.25 o 
   6   8  17       13.78       12.18     17.32 o 
   7   8  17       14.38       66.83     23.02 o 
   8   8  17        0.18       -3.46     20.45 o 
   9   8  17        0.44       23.36     25.46 o 
  10   8  17        0.44       -5.54     37.86 o 
   1   9  17        0.35        3.04     13.35 o 
   2   9  17      160.46      149.42     18.54 o 
   3   9  17       67.25       53.84     15.96 o 
   4   9  17      174.21      126.19     26.43 o 
   5   9  17       35.56       13.41     17.64 o 
   6   9  17       14.45        8.83     16.43 o 
   7   9  17        0.95        2.50     21.33 o 
   8   9  17        3.92       11.41     21.41 o 
   9   9  17       14.55       19.38     27.80 o 
   1  10  17       67.27       77.62     17.29 o 
   2  10  17       11.59       23.13     16.79 o 
   3  10  17       61.17       56.81     21.34 o 
   4  10  17        6.00      -13.30     15.42 o 
   5  10  17       17.50       15.70     17.94 o 
   6  10  17        1.19       17.41     24.03 o 
   7  10  17        8.86      -11.81     22.24 o 
   8  10  17        4.92       27.59     23.54 o 
   9  10  17        2.26       14.70     29.28 o 
   1  11  17       17.09       11.82     26.16 o 
   2  11  17        0.68       15.40     21.30 o 
   3  11  17       13.69       23.06     16.23 o 
   4  11  17       29.86       17.12     15.85 o 
   5  11  17       29.41        8.13     19.18 o 
   6  11  17        5.40       11.74     27.42 o 
   7  11  17        8.15       26.23     24.95 o 
   1  12  17        5.33       13.53     19.39 o 
   2  12  17        1.79       27.67     18.98 o 
   3  12  17       11.07       54.83     23.11 o 
   4  12  17        5.20        8.58     21.41 o 
   5  12  17       21.55        7.60     21.41 o 
   6  12  17        9.46       43.07     29.02 o 
   1  13  17        0.00        7.08     20.97 o 
   2  13  17        0.33       -7.93     18.97 o 
   3  13  17        2.54       11.96     18.71 o 
   4  13  17        4.75       -2.93     22.00 o 
   0   0  18     1324.45     1344.61     71.95 o 
   1   0  18     1352.52     1392.18     55.95 o 
   2   0  18     1777.09     1773.11     69.13 o 
   3   0  18        3.07      -20.23     18.72 o 
   4   0  18       65.23       80.90     43.79 o 
   5   0  18      631.67      649.16     45.60 o 
   6   0  18      219.61      209.17     25.17 o 
   7   0  18        3.66       29.79     23.35 o 
   8   0  18      859.57      929.92     91.29 o 
   9   0  18      182.70      110.51     55.38 o 
  10   0  18      197.54      222.46     60.20 o 
  11   0  18      102.27      125.57     56.71 o 
  12   0  18       10.10       60.48     54.21 o 
   0   1  18     2215.78     2361.64     66.19 o 
   1   1  18      830.65      925.91     30.22 o 
   2   1  18       79.86       70.23     16.38 o 
   3   1  18      177.25      253.05     23.62 o 
   4   1  18      239.42      265.90     38.42 o 
   5   1  18     1165.36     1154.75     42.36 o 
   6   1  18       67.37       63.25     13.70 o 
   7   1  18      276.39      260.53     27.47 o 
   8   1  18        3.49        0.42     14.77 o 
   9   1  18      295.49      260.24     44.70 o 
  10   1  18      264.07      258.16     46.05 o 
  11   1  18       72.35       87.29     37.81 o 
  12   1  18       17.29       40.98     38.15 o 
   0   2  18      269.61      291.65     30.37 o 
   1   2  18      929.08      927.99     32.11 o 
   2   2  18      329.24      364.48     27.61 o 
   3   2  18        0.27        5.24     11.88 o 
   4   2  18      503.62      493.47     29.43 o 
   5   2  18       42.88       34.79     15.00 o 
   6   2  18      581.03      596.39     38.00 o 
   7   2  18        1.15        3.70     20.59 o 
   8   2  18      272.42      222.88     30.36 o 
   9   2  18       37.78       91.22     36.35 o 
  10   2  18      148.52      186.26     44.76 o 
  11   2  18       74.86       61.77     37.65 o 
  12   2  18       80.98      112.12     58.02 o 
   0   3  18      580.22      624.03     40.78 o 
   1   3  18       92.28       63.68     14.66 o 
   2   3  18      233.42      230.29     26.41 o 
   3   3  18     1437.81     1406.37     42.33 o 
   4   3  18      330.54      368.43     23.66 o 
   5   3  18        1.98        2.34     11.91 o 
   6   3  18        0.89      -17.39     15.13 o 
   7   3  18      362.88      425.02     26.81 o 
   8   3  18        6.15       -2.34     18.35 o 
   9   3  18      183.89      249.97     49.69 o 
  10   3  18        0.14      -32.26     26.58 o 
  11   3  18       93.23       84.75     32.80 o 
  12   3  18        2.41       15.19     32.98 o 
   0   4  18       12.53       29.00     16.27 o 
   1   4  18      122.34      131.67     16.80 o 
   2   4  18      144.88      120.00     16.57 o 
   3   4  18      223.10      226.58     21.31 o 
   4   4  18     1407.11     1420.21     44.32 o 
   5   4  18      216.27      248.11     23.06 o 
   6   4  18      296.03      289.92     23.93 o 
   7   4  18        0.12       -1.96     15.25 o 
   8   4  18       95.17       80.58     22.61 o 
   9   4  18        0.19        1.75     20.64 o 
  10   4  18       85.63       48.47     30.58 o 
  11   4  18        8.25       12.50     33.51 o 
   0   5  18        4.85       19.86     16.71 o 
   1   5  18      165.01      161.39     16.83 o 
   2   5  18      217.17      218.36     20.88 o 
   3   5  18       77.41      100.45     19.55 o 
   4   5  18       95.19       51.15     15.93 o 
   5   5  18      431.18      435.42     24.04 o 
   6   5  18       78.58       91.81     17.64 o 
   7   5  18      282.15      294.35     33.25 o 
   8   5  18        0.13       -8.96     19.90 o 
   9   5  18       81.74       86.87     30.65 o 
  10   5  18        3.93       29.25     33.24 o 
  11   5  18       83.47      124.52     44.03 o 
   0   6  18      421.98      411.78     31.57 o 
   1   6  18        0.96       -5.54     12.21 o 
   2   6  18      288.81      327.64     29.32 o 
   3   6  18      206.08      193.93     19.16 o 
   4   6  18      125.64       89.23     20.81 o 
   5   6  18      118.13      125.52     16.44 o 
   6   6  18      190.98      180.99     32.64 o 
   7   6  18        5.40       16.10     19.39 o 
   8   6  18      136.68      127.00     46.73 o 
   9   6  18        0.79      -33.04     22.03 o 
  10   6  18       35.27       37.56     39.79 o 
  11   6  18       17.05       40.68     43.68 o 
   0   7  18       73.06       21.82     18.25 o 
   1   7  18      615.38      644.52     28.38 o 
   2   7  18      142.32      102.62     16.37 o 
   3   7  18       51.86       70.58     15.06 o 
   4   7  18        0.11      -11.31     13.34 o 
   5   7  18      445.27      461.34     33.84 o 
   6   7  18       15.96       32.84     17.41 o 
   7   7  18       73.37       48.41     23.03 o 
   8   7  18       33.54       48.80     29.06 o 
   9   7  18       68.99       92.19     29.35 o 
  10   7  18        2.51      -28.14     38.10 o 
   0   8  18      687.65      649.33     57.90 o 
   1   8  18        1.80        0.61     12.76 o 
   2   8  18       70.00       27.87     15.49 o 
   3   8  18       20.91       34.07     14.95 o 
   4   8  18       63.71       57.07     20.96 o 
   5   8  18        7.20       13.34     17.15 o 
   6   8  18      159.23      190.78     24.09 o 
   7   8  18       15.40       23.74     22.23 o 
   8   8  18       30.95       64.38     23.85 o 
   9   8  18        0.57       13.75     28.03 o 
   0   9  18        0.36       16.74     21.68 o 
   1   9  18      143.37      183.25     22.55 o 
   2   9  18       14.01       -1.39     14.26 o 
   3   9  18      309.54      314.40     25.03 o 
   4   9  18       28.44       25.47     16.27 o 
   5   9  18       23.02       46.63     19.08 o 
   6   9  18        5.45       30.54     18.89 o 
   7   9  18       82.94       86.12     35.54 o 
   8   9  18       24.56       37.37     24.44 o 
   9   9  18       32.84       28.98     29.43 o 
   0  10  18       86.56       92.60     30.28 o 
   1  10  18        3.71       19.64     17.06 o 
   2  10  18      161.70      181.51     22.72 o 
   3  10  18       21.51       47.58     17.69 o 
   4  10  18      220.40      237.28     29.58 o 
   5  10  18       13.93       17.78     20.11 o 
   6  10  18        5.15        1.76     24.00 o 
   7  10  18       27.45       12.66     26.76 o 
   8  10  18       24.50       22.11     31.75 o 
   0  11  18        2.83      -10.93     24.51 o 
   1  11  18       50.13       31.15     19.96 o 
   2  11  18        0.45       -0.43     18.30 o 
   3  11  18       78.96       40.00     18.70 o 
   4  11  18       46.75       62.70     19.11 o 
   5  11  18       11.43      -14.93     21.71 o 
   6  11  18       51.74       27.42     38.24 o 
   0  12  18       10.25       -3.27     27.33 o 
   1  12  18        0.93       -1.88     19.94 o 
   2  12  18       82.06       95.40     21.78 o 
   3  12  18        2.12       18.21     19.07 o 
   4  12  18       18.49        9.87     23.53 o 
   0  13  18        0.10       41.13     47.47 o 
   1  13  18       49.06       72.30     24.74 o 
   1   1  19       54.23       40.22     13.71 o 
   2   1  19        8.28       17.86     14.40 o 
   3   1  19      174.16      143.23     17.99 o 
   4   1  19      163.04      161.63     21.40 o 
   5   1  19       64.80       55.19     17.09 o 
   6   1  19       38.45       16.28     16.94 o 
   7   1  19        0.18      -11.59     16.38 o 
   8   1  19       14.26       32.95     16.75 o 
   9   1  19       17.34      -17.04     34.40 o 
  10   1  19       26.64        1.66     31.48 o 
  11   1  19       15.40       62.43     37.76 o 
   1   2  19        0.86        1.57     12.41 o 
   2   2  19       13.82       15.64     13.57 o 
   3   2  19      130.97      108.69     17.01 o 
   4   2  19       23.91       23.16     14.82 o 
   5   2  19       59.58       53.43     17.14 o 
   6   2  19      383.75      369.17     21.75 o 
   7   2  19      120.92      116.17     21.73 o 
   8   2  19       84.68       90.96     30.44 o 
   9   2  19        0.35      -15.13     31.09 o 
  10   2  19        0.24       65.25     36.73 o 
  11   2  19       18.50       72.55     38.98 o 
   1   3  19      305.59      300.66     22.07 o 
   2   3  19       57.22       44.79     14.60 o 
   3   3  19       26.44       23.65     14.70 o 
   4   3  19       72.67       68.52     15.49 o 
   5   3  19       35.22       35.09     14.35 o 
   6   3  19       91.87      100.87     20.63 o 
   7   3  19        8.13        1.89     13.68 o 
   8   3  19        9.18       -0.46     19.70 o 
   9   3  19       18.49       25.28     28.35 o 
  10   3  19        7.74       57.53     32.30 o 
  11   3  19       34.05       17.61     33.06 o 
   1   4  19       69.16       75.32     16.00 o 
   2   4  19      224.57      230.94     20.10 o 
   3   4  19       38.47       38.14     15.79 o 
   4   4  19        0.00       17.40     14.13 o 
   5   4  19        0.00        1.58     12.96 o 
   6   4  19        3.17       17.62     17.47 o 
   7   4  19        3.11        7.39     17.24 o 
   8   4  19        0.61      -31.04     22.44 o 
   9   4  19       22.77       14.59     28.70 o 
  10   4  19        5.01       25.11     34.00 o 
  11   4  19        0.52       31.72     40.56 o 
   1   5  19       88.98       84.52     15.58 o 
   2   5  19        0.45       -2.08     12.80 o 
   3   5  19      474.88      453.73     29.43 o 
   4   5  19      154.45      155.41     19.63 o 
   5   5  19       66.38       34.33     17.69 o 
   6   5  19       53.86       83.22     18.23 o 
   7   5  19        4.34       31.06     17.20 o 
   8   5  19        3.35      -11.26     22.29 o 
   9   5  19       21.71       22.69     24.39 o 
  10   5  19        1.34       15.47     34.71 o 
   1   6  19        2.26       21.13     13.62 o 
   2   6  19      289.55      249.54     20.23 o 
   3   6  19        0.17        1.08     13.87 o 
   4   6  19      168.12      124.66     18.33 o 
   5   6  19      132.74       78.31     23.94 o 
   6   6  19       42.70       17.24     16.88 o 
   7   6  19       19.70       36.47     20.14 o 
   8   6  19       51.79       77.78     28.33 o 
   9   6  19        1.59       18.70     26.73 o 
  10   6  19        9.41        4.70     38.83 o 
   1   7  19        0.37        6.62     13.41 o 
   2   7  19        6.16       -4.51     13.39 o 
   3   7  19       43.69       17.65     14.32 o 
   4   7  19       34.46       31.41     15.68 o 
   5   7  19       24.19       24.64     19.51 o 
   6   7  19       38.97       71.45     22.18 o 
   7   7  19       21.24       27.28     22.80 o 
   8   7  19        0.02       27.77     28.03 o 
   9   7  19        0.03       21.27     44.95 o 
   1   8  19       15.15       15.47     14.05 o 
   2   8  19        1.04       23.19     15.22 o 
   3   8  19        0.08       -8.04     14.41 o 
   4   8  19       35.18       19.34     15.61 o 
   5   8  19       33.65        5.13     19.30 o 
   6   8  19        7.44        8.73     19.34 o 
   7   8  19        0.09      -12.89     22.04 o 
   8   8  19        1.85       24.92     22.88 o 
   1   9  19       17.48       -3.09     15.34 o 
   2   9  19       10.59       24.42     15.72 o 
   3   9  19        1.52       20.72     19.16 o 
   4   9  19       23.81       40.60     18.17 o 
   5   9  19       88.61       66.55     22.66 o 
   6   9  19       30.50       41.67     22.13 o 
   7   9  19        0.37       25.89     24.73 o 
   8   9  19        4.55       -3.86     23.40 o 
   1  10  19        7.97        7.76     17.38 o 
   2  10  19        7.67       29.88     17.87 o 
   3  10  19        1.44        8.42     17.26 o 
   4  10  19       13.83       41.91     18.80 o 
   5  10  19       12.05      -20.32     19.62 o 
   6  10  19        6.45       10.91     26.76 o 
   1  11  19        0.26        5.43     19.22 o 
   2  11  19        2.14       -4.06     18.94 o 
   3  11  19        4.75      -17.20     17.48 o 
   4  11  19        1.04       17.10     23.88 o 
   5  11  19        0.96       10.99     22.80 o 
   1  12  19        7.33       20.45     21.62 o 
   2  12  19        4.79       11.04     20.51 o 
   0   0  20      324.50      351.09     44.77 o 
   1   0  20     1099.12     1114.11     52.44 o 
   2   0  20       26.48       15.81     23.74 o 
   3   0  20       97.16      124.37     29.15 o 
   4   0  20      208.84      164.63     35.44 o 
   5   0  20      722.13      605.96     44.29 o 
   6   0  20       96.24       84.99     23.16 o 
   7   0  20       33.61       94.91     29.81 o 
   8   0  20        0.81      -11.12     24.56 o 
   9   0  20       38.98       11.03     51.25 o 
  10   0  20       39.73       51.63     50.05 o 
   0   1  20     1538.13     1647.53     95.50 o 
   1   1  20       10.13        5.13     13.46 o 
   2   1  20      733.48      775.38     36.11 o 
   3   1  20       71.90       91.00     17.55 o 
   4   1  20      318.60      336.92     27.80 o 
   5   1  20       40.00       41.18     17.28 o 
   6   1  20      203.55      237.51     25.00 o 
   7   1  20        0.03       24.17     23.27 o 
   8   1  20       72.64       95.07     20.45 o 
   9   1  20        1.62       47.71     35.39 o 
  10   1  20      104.49       27.54     36.56 o 
   0   2  20       17.37        3.56     21.26 o 
   1   2  20      606.48      591.16     30.23 o 
   2   2  20       10.99       13.77     14.76 o 
   3   2  20      418.37      448.27     39.28 o 
   4   2  20       51.83       46.34     15.63 o 
   5   2  20      359.90      361.96     28.29 o 
   6   2  20        1.09       -0.92     13.10 o 
   7   2  20       22.11       33.19     20.07 o 
   8   2  20        2.20      -10.70     21.07 o 
   9   2  20      153.12      190.02     49.36 o 
  10   2  20        0.02        9.11     36.98 o 
   0   3  20       97.50      110.27     24.77 o 
   1   3  20      175.83      169.54     19.52 o 
   2   3  20      177.49      208.22     20.11 o 
   3   3  20        2.56        6.72     16.98 o 
   4   3  20      319.96      276.44     22.68 o 
   5   3  20       23.24       33.33     16.21 o 
   6   3  20      107.52      145.15     24.61 o 
   7   3  20       20.51       16.18     14.74 o 
   8   3  20      147.72      131.29     29.56 o 
   9   3  20        7.94      -13.14     28.70 o 
  10   3  20       14.71       47.26     34.25 o 
   0   4  20      549.31      511.29     38.73 o 
   1   4  20      159.79      140.58     18.80 o 
   2   4  20        5.74        9.61     14.18 o 
   3   4  20      465.60      521.10     46.74 o 
   4   4  20        0.89        9.10     14.73 o 
   5   4  20       96.67       97.44     19.18 o 
   6   4  20        0.12       -6.98     18.44 o 
   7   4  20      232.29      204.09     24.53 o 
   8   4  20        8.35       -4.35     21.74 o 
   9   4  20       77.06      121.17     26.85 o 
  10   4  20       26.82       34.06     40.45 o 
   0   5  20       55.25       41.46     19.82 o 
   1   5  20       91.97       96.00     16.70 o 
   2   5  20      482.40      496.44     26.37 o 
   3   5  20       19.53       34.18     15.42 o 
   4   5  20      152.51      136.26     27.55 o 
   5   5  20        7.62       -1.95     14.38 o 
   6   5  20       86.15      108.56     28.91 o 
   7   5  20        0.33        0.49     18.22 o 
   8   5  20       91.33       67.39     26.33 o 
   9   5  20        0.46        3.95     24.56 o 
   0   6  20      150.59      146.89     24.57 o 
   1   6  20      259.81      318.21     24.65 o 
   2   6  20       55.17       47.89     15.45 o 
   3   6  20      286.86      266.29     23.57 o 
   4   6  20       12.48      -17.24     14.05 o 
   5   6  20       10.23        5.94     14.86 o 
   6   6  20        0.52        8.11     26.16 o 
   7   6  20      290.34      301.89     39.61 o 
   8   6  20        7.85       -2.68     25.78 o 
   9   6  20        8.61      -22.07     26.17 o 
   0   7  20      436.08      433.62     39.00 o 
   1   7  20       12.64      -10.20     13.48 o 
   2   7  20      279.02      282.82     23.14 o 
   3   7  20       17.86       25.44     15.44 o 
   4   7  20      112.46      130.95     19.75 o 
   5   7  20        0.90       23.02     20.74 o 
   6   7  20      251.89      257.47     28.83 o 
   7   7  20        0.70        3.40     23.00 o 
   8   7  20       20.74       23.63     28.47 o 
   0   8  20        8.05       17.05     21.77 o 
   1   8  20      244.82      249.37     22.39 o 
   2   8  20       31.92       33.38     16.56 o 
   3   8  20      166.83      182.34     22.90 o 
   4   8  20        1.38        3.09     15.98 o 
   5   8  20       84.53       87.92     23.57 o 
   6   8  20        0.14       39.61     21.66 o 
   7   8  20       45.15       59.14     33.69 o 
   0   9  20      212.93      255.93     36.17 o 
   1   9  20       31.36       22.96     17.14 o 
   2   9  20       34.01        2.08     16.08 o 
   3   9  20        1.03       -4.15     17.11 o 
   4   9  20      223.36      204.15     23.58 o 
   5   9  20        1.08       15.38     21.41 o 
   6   9  20       34.19       25.00     34.54 o 
   0  10  20        4.83       -5.41     26.51 o 
   1  10  20       44.08       24.96     18.64 o 
   2  10  20        6.33       12.47     18.43 o 
   3  10  20       38.17       22.86     18.63 o 
   4  10  20        0.79      -10.23     18.38 o 
   5  10  20      187.85      203.07     29.10 o 
   0  11  20       13.89       -2.45     27.88 o 
   1  11  20        0.40        5.29     21.92 o 
   2  11  20       12.71      -18.09     19.41 o 
   3  11  20       11.15      -10.11     18.69 o 
   1   1  21       23.43       43.62     14.64 o 
   2   1  21       49.80       48.72     16.89 o 
   3   1  21       84.08       59.67     17.41 o 
   4   1  21       20.63      -13.75     16.94 o 
   5   1  21        8.24       34.06     15.96 o 
   6   1  21        9.98       14.68     14.27 o 
   7   1  21        5.57       14.03     18.69 o 
   8   1  21        0.75       12.86     19.34 o 
   9   1  21        4.56       18.97     36.80 o 
   1   2  21        0.34      -13.29     14.47 o 
   2   2  21        4.76       18.51     14.80 o 
   3   2  21        7.09        5.19     14.62 o 
   4   2  21       21.45        2.49     16.68 o 
   5   2  21        3.80       19.50     16.91 o 
   6   2  21        3.38        7.89     17.97 o 
   7   2  21       60.37       60.81     22.19 o 
   8   2  21       10.22       52.41     23.84 o 
   9   2  21       47.36        3.35     30.90 o 
   1   3  21       46.83       29.01     15.47 o 
   2   3  21        2.83        1.65     13.96 o 
   3   3  21       70.85       43.67     17.63 o 
   4   3  21       35.38       41.68     17.44 o 
   5   3  21       35.53       13.11     16.52 o 
   6   3  21       44.51       54.89     22.62 o 
   7   3  21       17.21       38.20     17.11 o 
   8   3  21        8.35       12.48     23.89 o 
   9   3  21        7.47       -8.86     30.04 o 
   1   4  21       24.38        4.41     14.47 o 
   2   4  21       24.74       20.60     15.24 o 
   3   4  21       40.58       58.70     18.20 o 
   4   4  21       38.40       19.94     16.21 o 
   5   4  21       21.15       31.20     16.11 o 
   6   4  21       28.85       40.22     21.62 o 
   7   4  21       22.55       16.52     22.75 o 
   8   4  21        2.29       -0.74     23.46 o 
   9   4  21        6.01       21.37     23.33 o 
   1   5  21        0.68      -13.64     13.79 o 
   2   5  21       60.27       55.35     18.02 o 
   3   5  21        1.11       17.08     15.89 o 
   4   5  21       33.49       12.01     16.55 o 
   5   5  21       22.22       20.58     15.51 o 
   6   5  21       14.08       16.96     18.69 o 
   7   5  21        8.44       -5.97     19.55 o 
   8   5  21       18.61      -12.23     26.97 o 
   1   6  21       11.61       30.84     15.15 o 
   2   6  21        0.27        7.42     14.28 o 
   3   6  21       16.64       -6.32     16.48 o 
   4   6  21        6.30        9.36     15.32 o 
   5   6  21       53.97       20.78     16.57 o 
   6   6  21       27.05       -4.36     19.67 o 
   7   6  21       27.12       24.08     36.72 o 
   8   6  21        1.42      -14.70     29.46 o 
   1   7  21        1.87        9.61     15.19 o 
   2   7  21       24.59       27.30     16.03 o 
   3   7  21       22.65        4.88     16.12 o 
   4   7  21       38.45       63.42     18.64 o 
   5   7  21        0.38      -28.89     19.26 o 
   6   7  21       59.29       50.96     22.66 o 
   7   7  21        0.70       -0.67     25.52 o 
   1   8  21        1.23       -0.66     16.28 o 
   2   8  21        7.41        0.71     16.82 o 
   3   8  21        4.42       12.69     16.70 o 
   4   8  21       19.25        3.08     17.14 o 
   5   8  21        6.46       -3.55     21.34 o 
   6   8  21        3.23       11.57     22.16 o 
   1   9  21        2.10        5.78     17.69 o 
   2   9  21        4.87       -6.61     18.33 o 
   3   9  21        0.89        5.88     18.43 o 
   4   9  21        1.31       -8.19     18.63 o 
   5   9  21        3.69        6.66     22.12 o 
   1  10  21       21.78       50.26     22.93 o 
   2  10  21        1.11       21.14     19.68 o 
   0   0  22        2.04       21.55     29.07 o 
   1   0  22        0.57       23.83     20.36 o 
   2   0  22      270.74      286.48     42.62 o 
   3   0  22      137.15      139.80     33.07 o 
   4   0  22       13.94      -11.12     23.84 o 
   5   0  22       96.65       79.55     26.77 o 
   6   0  22      115.80      151.90     28.17 o 
   7   0  22        9.57       14.12     33.82 o 
   8   0  22        5.86        3.93     27.11 o 
   0   1  22       23.50       13.62     22.48 o 
   1   1  22      168.06      201.68     20.63 o 
   2   1  22       33.50       52.09     17.84 o 
   3   1  22       38.30       43.73     17.36 o 
   4   1  22       99.98       75.27     25.18 o 
   5   1  22       65.49       63.94     17.94 o 
   6   1  22       18.53        7.53     15.17 o 
   7   1  22      121.80       93.34     24.43 o 
   8   1  22       48.62       52.80     33.26 o 
   0   2  22      142.57      145.40     41.70 o 
   1   2  22       54.17       95.79     19.46 o 
   2   2  22       42.39       71.18     18.66 o 
   3   2  22      142.76      161.32     21.10 o 
   4   2  22       79.38       65.49     20.68 o 
   5   2  22       35.65       58.90     19.53 o 
   6   2  22      127.89      109.48     21.99 o 
   7   2  22      127.02       86.20     23.73 o 
   8   2  22       90.73       68.90     55.83 o 
   0   3  22       55.64       70.75     25.45 o 
   1   3  22       33.29       14.24     15.78 o 
   2   3  22      127.95      168.71     22.91 o 
   3   3  22      109.85       69.73     22.86 o 
   4   3  22      156.21      144.55     21.70 o 
   5   3  22       86.62       73.28     22.16 o 
   6   3  22      104.58      132.04     42.99 o 
   7   3  22       63.13       46.71     23.71 o 
   8   3  22        0.42       20.02     26.99 o 
   0   4  22      186.82      118.29     24.97 o 
   1   4  22      185.27      202.15     20.73 o 
   2   4  22       46.61       47.04     17.19 o 
   3   4  22      100.15       95.26     20.75 o 
   4   4  22      155.66      131.47     36.44 o 
   5   4  22       26.23       11.15     16.61 o 
   6   4  22       35.96       11.74     21.94 o 
   7   4  22       28.61       30.49     18.44 o 
   8   4  22      166.00      191.19     40.67 o 
   0   5  22       82.46      110.21     32.47 o 
   1   5  22       63.30       65.47     17.09 o 
   2   5  22       62.35       52.04     16.66 o 
   3   5  22       44.40       64.00     18.79 o 
   4   5  22      110.24      105.52     25.21 o 
   5   5  22      116.05       61.91     20.80 o 
   6   5  22       90.73       54.26     24.51 o 
   7   5  22       62.91       79.95     23.96 o 
   0   6  22       21.29       30.78     22.02 o 
   1   6  22       17.73       16.59     15.98 o 
   2   6  22       80.07       61.78     17.55 o 
   3   6  22       19.52       25.67     17.50 o 
   4   6  22       38.95       41.39     17.82 o 
   5   6  22      191.06      201.83     28.97 o 
   6   6  22       50.34       48.97     22.85 o 
   0   7  22       55.08       42.15     26.45 o 
   1   7  22       60.43       24.10     17.15 o 
   2   7  22       30.06       16.45     17.27 o 
   3   7  22       85.40      100.00     21.57 o 
   4   7  22        0.38      -12.41     17.25 o 
   5   7  22       14.02       57.74     24.52 o 
   0   8  22       89.31       77.84     29.36 o 
   1   8  22       20.38       -0.19     17.75 o 
   2   8  22       12.81       16.86     18.44 o 
   3   8  22        4.96       -2.85     17.46 o 
   4   8  22       21.36       18.90     19.04 o 
   0   9  22        6.65       25.63     29.08 o 
   1   9  22        9.25       -9.79     18.43 o 
   2   9  22       34.36       30.55     21.01 o 
   1   1  23        3.49       10.60     16.73 o 
   2   1  23        4.43       16.35     20.81 o 
   3   1  23        0.04      -19.43     17.27 o 
   4   1  23       30.66       17.43     20.20 o 
   5   1  23        1.38       -4.95     16.60 o 
   6   1  23        1.51        1.31     16.64 o 
   7   1  23        0.01       10.88     27.47 o 
   1   2  23        0.20        5.82     17.18 o 
   2   2  23       39.98        9.54     17.65 o 
   3   2  23        5.76       16.37     18.82 o 
   4   2  23       18.53       26.61     20.11 o 
   5   2  23       13.91       31.56     19.68 o 
   6   2  23       11.24      -12.01     21.68 o 
   7   2  23       11.02       28.75     27.84 o 
   1   3  23       45.12       34.37     17.60 o 
   2   3  23        3.48       -3.48     17.17 o 
   3   3  23        3.98       -8.06     17.65 o 
   4   3  23        2.65        7.13     19.01 o 
   5   3  23        0.19        0.86     18.13 o 
   6   3  23       16.47       19.67     20.50 o 
   1   4  23        0.02        7.42     16.04 o 
   2   4  23        3.46       18.83     16.53 o 
   3   4  23        1.45       16.33     18.89 o 
   4   4  23        7.49       -2.46     17.71 o 
   5   4  23        5.36       -9.89     18.85 o 
   6   4  23        0.92       -6.56     23.28 o 
   1   5  23        0.22       18.35     16.85 o 
   2   5  23        8.52       11.25     16.51 o 
   3   5  23        5.86       13.93     17.46 o 
   4   5  23       15.36       23.25     17.89 o 
   5   5  23        0.02       -4.56     17.05 o 
   1   6  23       26.48       45.54     17.81 o 
   2   6  23        5.99        0.42     17.03 o 
   3   6  23        0.25       16.04     18.51 o 
   4   6  23        2.48        3.91     17.90 o 
   1   7  23       33.11        3.48     17.79 o 
   2   7  23       20.00       48.07     19.01 o 
   3   7  23        2.26        1.84     19.38 o 
   0   0  24      707.75      823.74     89.39 o 
   1   0  24        1.84        4.82     32.40 o 
   2   0  24       22.46       39.84     30.19 o 
   3   0  24       28.49       14.36     28.94 o 
   4   0  24       41.83       72.67     29.90 o 
   5   0  24        8.76      -18.25     25.24 o 
   0   1  24        0.22       21.01     25.92 o 
   1   1  24      190.34      212.04     23.73 o 
   2   1  24       13.41       26.34     20.13 o 
   3   1  24       49.44       40.39     20.40 o 
   4   1  24       71.11       22.85     21.33 o 
   5   1  24       14.43       27.97     19.52 o 
   0   2  24      177.37      178.58     32.80 o 
   1   2  24        5.07       12.92     17.84 o 
   2   2  24      114.88      159.19     23.69 o 
   3   2  24       93.21       90.37     23.38 o 
   4   2  24       31.66       66.06     22.47 o 
   5   2  24       25.21       19.76     18.42 o 
   0   3  24       34.83       21.41     23.87 o 
   1   3  24      103.00      119.30     21.65 o 
   2   3  24       35.97       61.41     20.79 o 
   3   3  24       44.65       25.21     20.30 o 
   4   3  24       67.01       57.05     22.14 o 
   5   3  24      197.85      240.54     39.52 o 
   0   4  24        4.14        3.28     23.22 o 
   1   4  24       32.54       12.55     17.70 o 
   2   4  24       78.89       61.54     18.87 o 
   3   4  24       42.17       15.87     20.84 o 
   4   4  24       89.90      105.24     22.34 o 
   0   5  24       20.31       38.57     25.10 o 
   1   5  24       29.43       19.29     17.87 o 
   2   5  24       24.32       13.60     17.99 o 
   3   5  24      138.23      164.71     23.91 o 
   0   6  24       43.53       -1.76     27.28 o 
   1   6  24       52.12       49.22     19.42 o 
   1   1  25        2.48      -16.66     19.96 o 
   2   1  25       22.72       49.43     22.74 o 
   3   1  25        0.30       24.39     20.41 o 
   1   2  25        2.01        7.87     19.17 o 
   2   2  25       70.41       65.18     24.84 o 
   1   3  25       17.65       33.13     19.02 o 
                                                 
